# Supplementary material for: NETO2 promotes invasion and metastasis of gastric cancer cells via activation of PI3K/Akt/NF-κB/Snail axis and predicts outcome of the patients
Source: Cell Death Dis. 2019 Feb 15;10(3):162. doi: 10.1038/s41419-019-1388-5 (PMC6377647; doi:10.1038/s41419-019-1388-5)
Supplement: Supplementary file 2 — Supplementary info [file 41419_2019_1388_MOESM2_ESM.xlsx]

## Sheet: rawdata.anno
probeset id	4867-1	4867-2	4867-3	4868-1	4868-2	4868-3	Entrez Gene	Gene Symbol	Gene Title	Gene Ontology Biological Process	Gene Ontology Cellular Component	Gene Ontology Molecular Function	Pathway	Alignments
AFFX-BioB-5_at	8.34365	8.29763	8.2779	8.22368	8.43374	8.42266	---	---	---	---	---	---	---	---
AFFX-BioB-M_at	8.37233	8.30818	8.32353	8.34793	8.50431	8.43967	---	---	---	---	---	---	---	---
AFFX-BioB-3_at	8.02645	7.93557	7.99276	7.97207	8.18108	8.15306	---	---	---	---	---	---	---	---
AFFX-BioC-5_at	9.43079	9.45533	9.45842	9.52515	9.68214	9.60092	---	---	---	---	---	---	---	---
AFFX-BioC-3_at	9.65831	9.59693	9.63045	9.70748	9.82728	9.85084	---	---	---	---	---	---	---	---
AFFX-BioDn-5_at	10.6826	10.643	10.6212	10.7611	10.9096	10.8485	---	---	---	---	---	---	---	---
AFFX-BioDn-3_at	11.6123	11.6123	11.6103	11.6803	11.8223	11.7455	---	---	---	---	---	---	---	---
AFFX-CreX-5_at	12.7938	12.7612	12.7263	12.905	12.9148	12.8741	---	---	---	---	---	---	---	---
AFFX-CreX-3_at	12.9664	12.9718	12.892	13.0611	13.0937	13.0436	---	---	---	---	---	---	---	---
AFFX-DapX-5_at	7.24887	7.42031	7.37163	7.4532	7.39852	7.48956	---	---	---	---	---	---	---	---
AFFX-DapX-M_at	9.07053	9.17106	9.0964	9.23333	9.19269	9.11372	---	---	---	---	---	---	---	---
AFFX-DapX-3_at	9.27286	9.37562	9.29851	9.38626	9.36819	9.33965	---	---	---	---	---	---	---	---
AFFX-LysX-5_at	4.32266	4.45132	4.25309	4.31633	4.45404	4.3079	---	---	---	---	---	---	---	---
AFFX-LysX-M_at	5.01774	5.18806	5.03381	4.90242	5.02169	5.24189	---	---	---	---	---	---	---	---
AFFX-LysX-3_at	5.98635	6.01318	5.92395	5.79485	5.94615	5.86843	---	---	---	---	---	---	---	---
AFFX-PheX-5_at	5.19216	5.13837	5.19929	5.16136	5.24496	5.08507	---	---	---	---	---	---	---	---
AFFX-PheX-M_at	5.65427	5.56563	5.57599	5.70096	5.61784	5.58464	---	---	---	---	---	---	---	---
AFFX-PheX-3_at	6.21832	6.4664	6.29289	6.44504	6.3298	6.42821	---	---	---	---	---	---	---	---
AFFX-ThrX-5_at	5.3336	5.3933	5.39697	5.40171	5.46032	5.62852	---	---	---	---	---	---	---	---
AFFX-ThrX-M_at	6.40002	6.54923	6.52052	6.47442	6.55167	6.63385	---	---	---	---	---	---	---	---
AFFX-ThrX-3_at	7.68189	7.81425	7.74365	7.70398	7.79101	7.8721	---	---	---	---	---	---	---	---
AFFX-TrpnX-5_at	2.57563	2.59261	2.56152	2.58971	2.60192	2.69227	---	---	---	---	---	---	---	---
AFFX-TrpnX-M_at	2.38598	2.31076	2.38453	2.39105	2.38426	2.45719	---	---	---	---	---	---	---	---
AFFX-TrpnX-3_at	2.11086	2.11086	2.23296	2.20602	2.4018	2.22069	---	---	---	---	---	---	---	---
AFFX-r2-Ec-bioB-5_at	8.36428	8.36718	8.3703	8.25043	8.53494	8.4942	---	---	---	---	---	---	---	---
AFFX-r2-Ec-bioB-M_at	8.56277	8.52009	8.41784	8.46398	8.6712	8.658	---	---	---	---	---	---	---	---
AFFX-r2-Ec-bioB-3_at	8.13061	8.15998	8.14744	8.15039	8.32068	8.35798	---	---	---	---	---	---	---	---
AFFX-r2-Ec-bioC-5_at	9.87396	9.8246	9.85607	9.85378	10.0228	10.0038	---	---	---	---	---	---	---	---
AFFX-r2-Ec-bioC-3_at	10.0252	10.0194	9.98837	10.0273	10.2294	10.23	---	---	---	---	---	---	---	---
AFFX-r2-Ec-bioD-5_at	11.6731	11.7221	11.6263	11.7517	11.8923	11.8581	---	---	---	---	---	---	---	---
AFFX-r2-Ec-bioD-3_at	11.9686	11.9376	11.8952	12.0416	12.1328	12.0557	---	---	---	---	---	---	---	---
AFFX-r2-P1-cre-5_at	13.2704	13.2626	13.267	13.3286	13.3672	13.335	---	---	---	---	---	---	---	---
AFFX-r2-P1-cre-3_at	13.3789	13.3953	13.3347	13.4508	13.4773	13.4706	---	---	---	---	---	---	---	---
AFFX-r2-Bs-dap-5_at	7.88087	8.1391	8.02069	8.11451	8.15336	8.03239	---	---	---	---	---	---	---	---
AFFX-r2-Bs-dap-M_at	9.29354	9.37425	9.27599	9.45484	9.39347	9.42543	---	---	---	---	---	---	---	---
AFFX-r2-Bs-dap-3_at	9.62713	9.69083	9.56876	9.85271	9.65671	9.64562	---	---	---	---	---	---	---	---
AFFX-r2-Bs-lys-5_at	5.0179	5.05714	4.80175	4.89602	4.80175	4.80126	---	---	---	---	---	---	---	---
AFFX-r2-Bs-lys-M_at	4.7707	5.04247	5.02653	4.87226	5.06758	4.87887	---	---	---	---	---	---	---	---
AFFX-r2-Bs-lys-3_at	5.57562	5.67757	5.47427	5.43437	5.55464	5.50443	---	---	---	---	---	---	---	---
AFFX-r2-Bs-phe-5_at	5.55777	5.41136	5.50591	5.57156	5.60992	5.43712	---	---	---	---	---	---	---	---
AFFX-r2-Bs-phe-M_at	5.8059	5.8059	5.8833	5.72361	5.75284	5.82567	---	---	---	---	---	---	---	---
AFFX-r2-Bs-phe-3_at	6.81458	6.92807	6.72536	6.81242	6.72942	6.84187	---	---	---	---	---	---	---	---
AFFX-r2-Bs-thr-5_s_at	6.10734	6.19422	6.0898	6.24074	6.22114	6.31715	---	---	---	---	---	---	---	---
AFFX-r2-Bs-thr-M_s_at	7.44168	7.33077	7.47598	7.44104	7.35548	7.52818	---	---	---	---	---	---	---	---
AFFX-r2-Bs-thr-3_s_at	8.04667	8.14677	8.11257	8.10148	8.16848	8.18669	---	---	---	---	---	---	---	---
AFFX-HUMISGF3A/M97935_5_at	5.68876	5.72001	5.76325	5.74555	5.47426	5.66683	6772	STAT1	signal transducer and activator of transcription 1	0000122 // negative regulation of transcription from RNA polymerase II promoter // inferred from sequence or structural similarity /// 0001937 // negative regulation of endothelial cell proliferation // inferred from mutant phenotype /// 0002053 // positive regulation of mesenchymal cell proliferation // inferred from sequence or structural similarity /// 0003340 // negative regulation of mesench…	0000790 // nuclear chromatin // inferred from direct assay /// 0005634 // nucleus // inferred from direct assay /// 0005654 // nucleoplasm // inferred from direct assay /// 0005654 // nucleoplasm // traceable author statement /// 0005730 // nucleolus // inferred from direct assay /// 0005737 // cytoplasm // inferred from direct assay /// 0005829 // cytosol // traceable author statement /// 003042…	0000978 // RNA polymerase II core promoter proximal region sequence-specific DNA binding // inferred from direct assay /// 0000979 // RNA polymerase II core promoter sequence-specific DNA binding // inferred from direct assay /// 0000983 // transcription factor activity, RNA polymerase II core promoter sequence-specific // inferred from direct assay /// 0003677 // DNA binding // inferred from ele…	---	---
AFFX-HUMISGF3A/M97935_MA_at	7.14438	7.18055	7.31959	7.19512	7.04647	7.12637	6772	STAT1	signal transducer and activator of transcription 1	0000122 // negative regulation of transcription from RNA polymerase II promoter // inferred from sequence or structural similarity /// 0001937 // negative regulation of endothelial cell proliferation // inferred from mutant phenotype /// 0002053 // positive regulation of mesenchymal cell proliferation // inferred from sequence or structural similarity /// 0003340 // negative regulation of mesench…	0000790 // nuclear chromatin // inferred from direct assay /// 0005634 // nucleus // inferred from direct assay /// 0005654 // nucleoplasm // inferred from direct assay /// 0005654 // nucleoplasm // traceable author statement /// 0005730 // nucleolus // inferred from direct assay /// 0005737 // cytoplasm // inferred from direct assay /// 0005829 // cytosol // traceable author statement /// 003042…	0000978 // RNA polymerase II core promoter proximal region sequence-specific DNA binding // inferred from direct assay /// 0000979 // RNA polymerase II core promoter sequence-specific DNA binding // inferred from direct assay /// 0000983 // transcription factor activity, RNA polymerase II core promoter sequence-specific // inferred from direct assay /// 0003677 // DNA binding // inferred from ele…	---	---
AFFX-HUMISGF3A/M97935_MB_at	6.11459	6.14472	6.1276	6.11744	5.9472	6.03097	6772	STAT1	signal transducer and activator of transcription 1	0000122 // negative regulation of transcription from RNA polymerase II promoter // inferred from sequence or structural similarity /// 0001937 // negative regulation of endothelial cell proliferation // inferred from mutant phenotype /// 0002053 // positive regulation of mesenchymal cell proliferation // inferred from sequence or structural similarity /// 0003340 // negative regulation of mesench…	0000790 // nuclear chromatin // inferred from direct assay /// 0005634 // nucleus // inferred from direct assay /// 0005654 // nucleoplasm // inferred from direct assay /// 0005654 // nucleoplasm // traceable author statement /// 0005730 // nucleolus // inferred from direct assay /// 0005737 // cytoplasm // inferred from direct assay /// 0005829 // cytosol // traceable author statement /// 003042…	0000978 // RNA polymerase II core promoter proximal region sequence-specific DNA binding // inferred from direct assay /// 0000979 // RNA polymerase II core promoter sequence-specific DNA binding // inferred from direct assay /// 0000983 // transcription factor activity, RNA polymerase II core promoter sequence-specific // inferred from direct assay /// 0003677 // DNA binding // inferred from ele…	---	---
AFFX-HUMISGF3A/M97935_3_at	7.98572	8.02949	8.01056	8.054	7.96709	7.96232	6772	STAT1	signal transducer and activator of transcription 1	0000122 // negative regulation of transcription from RNA polymerase II promoter // inferred from sequence or structural similarity /// 0001937 // negative regulation of endothelial cell proliferation // inferred from mutant phenotype /// 0002053 // positive regulation of mesenchymal cell proliferation // inferred from sequence or structural similarity /// 0003340 // negative regulation of mesench…	0000790 // nuclear chromatin // inferred from direct assay /// 0005634 // nucleus // inferred from direct assay /// 0005654 // nucleoplasm // inferred from direct assay /// 0005654 // nucleoplasm // traceable author statement /// 0005730 // nucleolus // inferred from direct assay /// 0005737 // cytoplasm // inferred from direct assay /// 0005829 // cytosol // traceable author statement /// 003042…	0000978 // RNA polymerase II core promoter proximal region sequence-specific DNA binding // inferred from direct assay /// 0000979 // RNA polymerase II core promoter sequence-specific DNA binding // inferred from direct assay /// 0000983 // transcription factor activity, RNA polymerase II core promoter sequence-specific // inferred from direct assay /// 0003677 // DNA binding // inferred from ele…	---	---
AFFX-HUMRGE/M10098_5_at	11.9468	12.0493	12.1208	12.1495	12.2054	12.1644	---	---	---	---	---	---	---	---
AFFX-HUMRGE/M10098_M_at	11.6137	11.7579	11.7153	11.8242	11.9616	11.9212	---	---	---	---	---	---	---	---
AFFX-HUMRGE/M10098_3_at	12.3439	12.4626	12.4464	12.6105	12.7678	12.7495	---	---	---	---	---	---	---	---
AFFX-HUMGAPDH/M33197_5_at	13.3901	13.4174	13.4132	13.4745	13.4545	13.4684	2597	GAPDH	glyceraldehyde-3-phosphate dehydrogenase	0000226 // microtubule cytoskeleton organization // inferred from sequence or structural similarity /// 0005975 // carbohydrate metabolic process // traceable author statement /// 0006006 // glucose metabolic process // traceable author statement /// 0006094 // gluconeogenesis // traceable author statement /// 0006096 // glycolytic process // inferred from electronic annotation /// 0006417 // reg…	0005634 // nucleus // inferred from direct assay /// 0005634 // nucleus // inferred from sequence or structural similarity /// 0005737 // cytoplasm // inferred from direct assay /// 0005737 // cytoplasm // inferred from sequence or structural similarity /// 0005811 // lipid particle // inferred from direct assay /// 0005829 // cytosol // inferred from direct assay /// 0005829 // cytosol // inferr…	0004365 // glyceraldehyde-3-phosphate dehydrogenase (NAD+) (phosphorylating) activity // inferred from sequence or structural similarity /// 0004365 // glyceraldehyde-3-phosphate dehydrogenase (NAD+) (phosphorylating) activity // non-traceable author statement /// 0005515 // protein binding // inferred from physical interaction /// 0008017 // microtubule binding // inferred from sequence or struc…	ANAGLYCOLYSIS-PWY // HumanCyc /// GLUCONEO-PWY // HumanCyc /// GLYCOLYSIS // HumanCyc /// Glycolysis_and_Gluconeogenesis // GenMAPP /// PWY-5484 // HumanCyc	---
AFFX-HUMGAPDH/M33197_M_at	13.4478	13.4886	13.49	13.4828	13.5105	13.5229	2597	GAPDH	glyceraldehyde-3-phosphate dehydrogenase	0000226 // microtubule cytoskeleton organization // inferred from sequence or structural similarity /// 0005975 // carbohydrate metabolic process // traceable author statement /// 0006006 // glucose metabolic process // traceable author statement /// 0006094 // gluconeogenesis // traceable author statement /// 0006096 // glycolytic process // inferred from electronic annotation /// 0006417 // reg…	0005634 // nucleus // inferred from direct assay /// 0005634 // nucleus // inferred from sequence or structural similarity /// 0005737 // cytoplasm // inferred from direct assay /// 0005737 // cytoplasm // inferred from sequence or structural similarity /// 0005811 // lipid particle // inferred from direct assay /// 0005829 // cytosol // inferred from direct assay /// 0005829 // cytosol // inferr…	0004365 // glyceraldehyde-3-phosphate dehydrogenase (NAD+) (phosphorylating) activity // inferred from sequence or structural similarity /// 0004365 // glyceraldehyde-3-phosphate dehydrogenase (NAD+) (phosphorylating) activity // non-traceable author statement /// 0005515 // protein binding // inferred from physical interaction /// 0008017 // microtubule binding // inferred from sequence or struc…	ANAGLYCOLYSIS-PWY // HumanCyc /// GLUCONEO-PWY // HumanCyc /// GLYCOLYSIS // HumanCyc /// Glycolysis_and_Gluconeogenesis // GenMAPP /// PWY-5484 // HumanCyc	---
AFFX-HUMGAPDH/M33197_3_at	13.323	13.3596	13.3413	13.385	13.3726	13.4179	2597	GAPDH	glyceraldehyde-3-phosphate dehydrogenase	0000226 // microtubule cytoskeleton organization // inferred from sequence or structural similarity /// 0005975 // carbohydrate metabolic process // traceable author statement /// 0006006 // glucose metabolic process // traceable author statement /// 0006094 // gluconeogenesis // traceable author statement /// 0006096 // glycolytic process // inferred from electronic annotation /// 0006417 // reg…	0005634 // nucleus // inferred from direct assay /// 0005634 // nucleus // inferred from sequence or structural similarity /// 0005737 // cytoplasm // inferred from direct assay /// 0005737 // cytoplasm // inferred from sequence or structural similarity /// 0005811 // lipid particle // inferred from direct assay /// 0005829 // cytosol // inferred from direct assay /// 0005829 // cytosol // inferr…	0004365 // glyceraldehyde-3-phosphate dehydrogenase (NAD+) (phosphorylating) activity // inferred from sequence or structural similarity /// 0004365 // glyceraldehyde-3-phosphate dehydrogenase (NAD+) (phosphorylating) activity // non-traceable author statement /// 0005515 // protein binding // inferred from physical interaction /// 0008017 // microtubule binding // inferred from sequence or struc…	ANAGLYCOLYSIS-PWY // HumanCyc /// GLUCONEO-PWY // HumanCyc /// GLYCOLYSIS // HumanCyc /// Glycolysis_and_Gluconeogenesis // GenMAPP /// PWY-5484 // HumanCyc	---
AFFX-HSAC07/X00351_5_at	11.9245	11.9172	12.0406	11.9702	11.9748	11.9995	60	ACTB	actin, beta	0001895 // retina homeostasis // inferred from expression pattern /// 0006325 // chromatin organization // traceable author statement /// 0006457 // protein folding // traceable author statement /// 0006928 // movement of cell or subcellular component // traceable author statement /// 0007264 // small GTPase mediated signal transduction // traceable author statement /// 0007411 // axon guidance /…	0000790 // nuclear chromatin // inferred from direct assay /// 0005615 // extracellular space // inferred from direct assay /// 0005654 // nucleoplasm // traceable author statement /// 0005737 // cytoplasm // traceable author statement /// 0005829 // cytosol // traceable author statement /// 0005856 // cytoskeleton // inferred from sequence or structural similarity /// 0005856 // cytoskeleton // …	0000166 // nucleotide binding // inferred from electronic annotation /// 0000978 // RNA polymerase II core promoter proximal region sequence-specific DNA binding // inferred from direct assay /// 0000980 // RNA polymerase II distal enhancer sequence-specific DNA binding // inferred from direct assay /// 0005200 // structural constituent of cytoskeleton // traceable author statement /// 0005515 //…	Smooth_muscle_contraction // GenMAPP	---
AFFX-HSAC07/X00351_M_at	12.2039	12.2279	12.2855	12.3101	12.2287	12.3084	60	ACTB	actin, beta	0001895 // retina homeostasis // inferred from expression pattern /// 0006325 // chromatin organization // traceable author statement /// 0006457 // protein folding // traceable author statement /// 0006928 // movement of cell or subcellular component // traceable author statement /// 0007264 // small GTPase mediated signal transduction // traceable author statement /// 0007411 // axon guidance /…	0000790 // nuclear chromatin // inferred from direct assay /// 0005615 // extracellular space // inferred from direct assay /// 0005654 // nucleoplasm // traceable author statement /// 0005737 // cytoplasm // traceable author statement /// 0005829 // cytosol // traceable author statement /// 0005856 // cytoskeleton // inferred from sequence or structural similarity /// 0005856 // cytoskeleton // …	0000166 // nucleotide binding // inferred from electronic annotation /// 0000978 // RNA polymerase II core promoter proximal region sequence-specific DNA binding // inferred from direct assay /// 0000980 // RNA polymerase II distal enhancer sequence-specific DNA binding // inferred from direct assay /// 0005200 // structural constituent of cytoskeleton // traceable author statement /// 0005515 //…	Smooth_muscle_contraction // GenMAPP	---
AFFX-HSAC07/X00351_3_at	12.4598	12.463	12.4806	12.4797	12.4778	12.4788	60	ACTB	actin, beta	0001895 // retina homeostasis // inferred from expression pattern /// 0006325 // chromatin organization // traceable author statement /// 0006457 // protein folding // traceable author statement /// 0006928 // movement of cell or subcellular component // traceable author statement /// 0007264 // small GTPase mediated signal transduction // traceable author statement /// 0007411 // axon guidance /…	0000790 // nuclear chromatin // inferred from direct assay /// 0005615 // extracellular space // inferred from direct assay /// 0005654 // nucleoplasm // traceable author statement /// 0005737 // cytoplasm // traceable author statement /// 0005829 // cytosol // traceable author statement /// 0005856 // cytoskeleton // inferred from sequence or structural similarity /// 0005856 // cytoskeleton // …	0000166 // nucleotide binding // inferred from electronic annotation /// 0000978 // RNA polymerase II core promoter proximal region sequence-specific DNA binding // inferred from direct assay /// 0000980 // RNA polymerase II distal enhancer sequence-specific DNA binding // inferred from direct assay /// 0005200 // structural constituent of cytoskeleton // traceable author statement /// 0005515 //…	Smooth_muscle_contraction // GenMAPP	---
AFFX-M27830_5_at	11.2368	11.3673	11.3171	11.1875	11.2794	11.2511	---	---	---	---	---	---	---	---
AFFX-M27830_M_at	9.99969	10.0476	10.061	10.1321	10.1369	10.1096	---	---	---	---	---	---	---	---
AFFX-M27830_3_at	5.10132	5.02624	5.02262	5.03741	5.0543	5.05908	---	---	---	---	---	---	---	---
AFFX-hum_alu_at	13.9157	13.9261	13.9226	13.9697	13.9876	13.9764	---	---	---	---	---	---	---	---
AFFX-r2-TagA_at	2.78828	2.60948	2.71096	2.69198	2.66686	2.66686	---	---	---	---	---	---	---	---
AFFX-r2-TagB_at	2.7374	2.7172	2.62546	2.7172	2.71436	2.59285	---	---	---	---	---	---	---	---
AFFX-r2-TagC_at	2.3418	2.51326	2.54711	2.6513	2.59256	2.509	---	---	---	---	---	---	---	---
AFFX-r2-TagD_at	2.77735	2.68608	2.70043	2.74762	2.73252	2.6366	---	---	---	---	---	---	---	---
AFFX-r2-TagE_at	2.85986	2.52471	2.62394	2.62394	2.45451	2.62394	---	---	---	---	---	---	---	---
AFFX-r2-TagF_at	3.60535	3.51635	3.41135	3.41135	3.47969	3.70816	---	---	---	---	---	---	---	---
AFFX-r2-TagG_at	4.00916	3.8398	3.90149	4.16121	3.90149	3.8899	---	---	---	---	---	---	---	---
AFFX-r2-TagH_at	3.19034	3.13763	3.17398	3.25294	3.14648	3.18341	---	---	---	---	---	---	---	---
AFFX-r2-TagJ-3_at	2.9253	3.19074	3.24424	3.4443	3.27196	3.30725	---	---	---	---	---	---	---	---
AFFX-r2-TagJ-5_at	2.46857	2.23125	2.38886	2.30529	2.20132	2.31721	---	---	---	---	---	---	---	---
AFFX-r2-TagO-3_at	2.83069	2.6985	2.77195	2.77195	2.73229	2.82042	---	---	---	---	---	---	---	---
AFFX-r2-TagO-5_at	2.32119	2.57395	2.40928	2.1528	2.32723	2.3779	---	---	---	---	---	---	---	---
AFFX-r2-TagQ-3_at	2.9848	2.9549	3.00349	2.92945	2.90231	3.08091	---	---	---	---	---	---	---	---
AFFX-r2-TagQ-5_at	2.59752	2.95438	2.78559	2.868	2.94395	2.71087	---	---	---	---	---	---	---	---
AFFX-r2-TagIN-3_at	4.31904	4.19499	4.19867	4.19867	4.14466	3.92596	---	---	---	---	---	---	---	---
AFFX-r2-TagIN-M_at	3.24127	3.06235	3.19694	3.13094	3.23918	3.03994	---	---	---	---	---	---	---	---
AFFX-r2-TagIN-5_at	3.4312	3.27543	3.66571	3.33459	3.3535	3.15477	---	---	---	---	---	---	---	---
AFFX-BkGr-GC03_at	1.96565	1.81198	1.94675	1.80463	1.95583	1.93033	---	---	---	---	---	---	---	---
AFFX-BkGr-GC04_at	1.9052	1.87508	1.87508	1.85167	1.84965	1.88903	---	---	---	---	---	---	---	---
AFFX-BkGr-GC05_at	1.89071	1.87956	1.88226	1.85028	1.89016	1.88226	---	---	---	---	---	---	---	---
AFFX-BkGr-GC06_at	1.9118	1.89592	1.89855	1.87669	1.87205	1.89592	---	---	---	---	---	---	---	---
AFFX-BkGr-GC07_at	1.90389	1.89294	1.90437	1.88997	1.88784	1.90117	---	---	---	---	---	---	---	---
AFFX-BkGr-GC08_at	1.94572	1.94291	1.95118	1.94291	1.91723	1.94291	---	---	---	---	---	---	---	---
AFFX-BkGr-GC09_at	2.0112	1.97646	1.98609	1.94601	1.9773	1.97646	---	---	---	---	---	---	---	---
AFFX-BkGr-GC10_at	2.04655	2.04655	2.04655	2.02979	2.04655	2.04655	---	---	---	---	---	---	---	---
AFFX-BkGr-GC11_at	2.11321	2.10444	2.14459	2.1017	2.10169	2.10741	---	---	---	---	---	---	---	---
AFFX-BkGr-GC12_at	2.20843	2.19409	2.21806	2.1695	2.20126	2.19691	---	---	---	---	---	---	---	---
AFFX-BkGr-GC13_at	2.37418	2.36623	2.42873	2.36573	2.36471	2.37556	---	---	---	---	---	---	---	---
AFFX-BkGr-GC14_at	2.50668	2.48021	2.55812	2.46977	2.49568	2.49969	---	---	---	---	---	---	---	---
AFFX-BkGr-GC15_at	2.89351	2.8338	2.95707	2.88521	2.89351	2.89643	---	---	---	---	---	---	---	---
AFFX-BkGr-GC16_at	3.35894	3.30322	3.44912	3.34103	3.35894	3.35894	---	---	---	---	---	---	---	---
AFFX-BkGr-GC17_at	3.82221	3.75084	3.93872	3.82829	3.82369	3.82124	---	---	---	---	---	---	---	---
AFFX-BkGr-GC18_at	4.52141	4.43774	4.631	4.52141	4.52141	4.52141	---	---	---	---	---	---	---	---
AFFX-BkGr-GC19_at	5.00665	4.90391	5.18496	5.00847	5.0082	4.97828	---	---	---	---	---	---	---	---
AFFX-BkGr-GC20_at	5.26239	5.15992	5.39067	5.28115	5.25963	5.23885	---	---	---	---	---	---	---	---
AFFX-BkGr-GC21_at	6.10356	6	6.25594	6.11026	6.08975	6.08796	---	---	---	---	---	---	---	---
AFFX-BkGr-GC22_at	6.71425	6.63879	6.91547	6.74216	6.76176	6.76613	---	---	---	---	---	---	---	---
AFFX-BkGr-GC23_at	7.44079	7.39636	7.6553	7.49805	7.50118	7.49278	---	---	---	---	---	---	---	---
AFFX-BkGr-GC24_at	8.10668	8.07129	8.35646	8.18151	8.19412	8.1815	---	---	---	---	---	---	---	---
AFFX-BkGr-GC25_at	9.95016	9.96689	10.2667	9.98999	10.0989	10.0731	---	---	---	---	---	---	---	---
200000_PM_s_at	9.43285	9.42729	9.53588	8.61753	8.7547	8.70356	10594	PRPF8	pre-mRNA processing factor 8	0000244 // spliceosomal tri-snRNP complex assembly // inferred from direct assay /// 0000375 // RNA splicing, via transesterification reactions // traceable author statement /// 0000398 // mRNA splicing, via spliceosome // inferred by curator /// 0000398 // mRNA splicing, via spliceosome // traceable author statement /// 0006397 // mRNA processing // traceable author statement /// 0008380 // RNA …	0005634 // nucleus // inferred from direct assay /// 0005654 // nucleoplasm // traceable author statement /// 0005681 // spliceosomal complex // inferred from electronic annotation /// 0005682 // U5 snRNP // traceable author statement /// 0016020 // membrane // inferred from direct assay /// 0016607 // nuclear speck // inferred from electronic annotation /// 0030529 // ribonucleoprotein complex /…	0000386 // second spliceosomal transesterification activity // not recorded /// 0003676 // nucleic acid binding // inferred from electronic annotation /// 0003723 // RNA binding // inferred from electronic annotation /// 0005515 // protein binding // inferred from physical interaction /// 0017070 // U6 snRNA binding // not recorded /// 0030619 // U1 snRNA binding // not recorded /// 0030620 // U2…	---	chr17:1553923-1588100 (-) // 99.2 // p13.3
200001_PM_at	9.26	9.27203	9.36379	9.29915	9.29364	9.38152	826	CAPNS1	calpain, small subunit 1	0006508 // proteolysis // not recorded /// 0008284 // positive regulation of cell proliferation // traceable author statement /// 0022617 // extracellular matrix disassembly // traceable author statement /// 0030198 // extracellular matrix organization // traceable author statement	0005737 // cytoplasm // not recorded /// 0005829 // cytosol // inferred from direct assay /// 0005886 // plasma membrane // inferred from electronic annotation /// 0016020 // membrane // inferred from direct assay /// 0070062 // extracellular exosome // inferred from direct assay	0004198 // calcium-dependent cysteine-type endopeptidase activity // not recorded /// 0005509 // calcium ion binding // inferred from electronic annotation /// 0005515 // protein binding // inferred from physical interaction /// 0046872 // metal ion binding // inferred from electronic annotation	Integrin-mediated_cell_adhesion_KEGG // GenMAPP	chr19:36630916-36641255 (+) // 93.37 // q13.12
200002_PM_at	12.87	12.8788	12.8685	12.8436	12.8667	12.8274	11224	RPL35	ribosomal protein L35	0000184 // nuclear-transcribed mRNA catabolic process, nonsense-mediated decay // traceable author statement /// 0000463 // maturation of LSU-rRNA from tricistronic rRNA transcript (SSU-rRNA, 5.8S rRNA, LSU-rRNA) // not recorded /// 0006412 // translation // non-traceable author statement /// 0006412 // translation // traceable author statement /// 0006413 // translational initiation // traceable…	0005622 // intracellular // inferred from electronic annotation /// 0005730 // nucleolus // traceable author statement /// 0005737 // cytoplasm // inferred from direct assay /// 0005829 // cytosol // traceable author statement /// 0005840 // ribosome // inferred from electronic annotation /// 0016020 // membrane // inferred from direct assay /// 0022625 // cytosolic large ribosomal subunit // inf…	0003729 // mRNA binding // traceable author statement /// 0003735 // structural constituent of ribosome // non-traceable author statement /// 0044822 // poly(A) RNA binding // inferred from direct assay	Ribosomal_Proteins // GenMAPP	chr9:127620162-127624207 (-) // 97.46 // q33.3
200003_PM_s_at	12.7906	12.7976	12.8105	12.7309	12.7303	12.7271	6158	RPL28	ribosomal protein L28	0000184 // nuclear-transcribed mRNA catabolic process, nonsense-mediated decay // traceable author statement /// 0006412 // translation // non-traceable author statement /// 0006412 // translation // traceable author statement /// 0006413 // translational initiation // traceable author statement /// 0006414 // translational elongation // traceable author statement /// 0006415 // translational ter…	0005622 // intracellular // inferred from electronic annotation /// 0005737 // cytoplasm // inferred from direct assay /// 0005829 // cytosol // traceable author statement /// 0005840 // ribosome // inferred from electronic annotation /// 0016020 // membrane // inferred from direct assay /// 0022625 // cytosolic large ribosomal subunit // inferred from direct assay /// 0030425 // dendrite // infe…	0003723 // RNA binding // traceable author statement /// 0003735 // structural constituent of ribosome // non-traceable author statement /// 0005515 // protein binding // inferred from physical interaction /// 0044822 // poly(A) RNA binding // inferred from direct assay	Ribosomal_Proteins // GenMAPP	chr19:55897314-55899740 (+) // 98.56 // q13.42
200004_PM_at	11.7805	11.7872	11.7893	11.8566	11.8208	11.8253	1982	EIF4G2	eukaryotic translation initiation factor 4 gamma, 2	0006412 // translation // inferred from electronic annotation /// 0006413 // translational initiation // inferred from electronic annotation /// 0006417 // regulation of translation // inferred from electronic annotation /// 0006446 // regulation of translational initiation // inferred from direct assay /// 0007050 // cell cycle arrest // traceable author statement /// 0008219 // cell death // tr…	0005737 // cytoplasm // inferred from electronic annotation /// 0005829 // cytosol // traceable author statement /// 0016020 // membrane // inferred from direct assay /// 0016281 // eukaryotic translation initiation factor 4F complex // inferred from direct assay	0003723 // RNA binding // inferred from electronic annotation /// 0003743 // translation initiation factor activity // inferred from direct assay /// 0005488 // binding // inferred from electronic annotation /// 0005515 // protein binding // inferred from physical interaction /// 0008135 // translation factor activity, RNA binding // inferred from direct assay /// 0044822 // poly(A) RNA binding /…	Circadian_Exercise // GenMAPP	chr11:10818601-10830471 (-) // 97.46 // p15.3
200005_PM_at	10.8469	10.8583	10.8229	10.8298	10.9055	10.9018	8664	EIF3D	eukaryotic translation initiation factor 3 subunit D	0001731 // formation of translation preinitiation complex // inferred from electronic annotation /// 0001732 // formation of cytoplasmic translation initiation complex // inferred from electronic annotation /// 0006412 // translation // traceable author statement /// 0006413 // translational initiation // inferred by curator /// 0006413 // translational initiation // inferred from direct assay //…	0005737 // cytoplasm // inferred from electronic annotation /// 0005829 // cytosol // traceable author statement /// 0005852 // eukaryotic translation initiation factor 3 complex // inferred from direct assay /// 0016020 // membrane // inferred from direct assay /// 0016282 // eukaryotic 43S preinitiation complex // inferred from electronic annotation /// 0033290 // eukaryotic 48S preinitiation c…	0003743 // translation initiation factor activity // inferred by curator /// 0003743 // translation initiation factor activity // inferred from direct assay /// 0005515 // protein binding // inferred from physical interaction /// 0044822 // poly(A) RNA binding // inferred from direct assay	Translation_Factors // GenMAPP	chr22:36906902-36925183 (-) // 96.01 // q12.3
200006_PM_at	12.1161	12.1133	12.1134	12.1939	12.2027	12.1967	11315	PARK7	parkinson protein 7	0001933 // negative regulation of protein phosphorylation // inferred from genetic interaction /// 0001963 // synaptic transmission, dopaminergic // inferred from electronic annotation /// 0006469 // negative regulation of protein kinase activity // inferred from genetic interaction /// 0006508 // proteolysis // inferred from electronic annotation /// 0006517 // protein deglycosylation // inferre…	0000785 // chromatin // inferred from direct assay /// 0005634 // nucleus // inferred from direct assay /// 0005737 // cytoplasm // inferred from direct assay /// 0005739 // mitochondrion // inferred from direct assay /// 0005739 // mitochondrion // inferred from mutant phenotype /// 0005747 // mitochondrial respiratory chain complex I // inferred from direct assay /// 0005758 // mitochondrial in…	0001047 // core promoter binding // inferred by curator /// 0003690 // double-stranded DNA binding // inferred from direct assay /// 0003697 // single-stranded DNA binding // inferred from direct assay /// 0003713 // transcription coactivator activity // inferred from genetic interaction /// 0003713 // transcription coactivator activity // traceable author statement /// 0003723 // RNA binding // …	---	chr1:8022839-8045342 (+) // 95.37 // p36.23
200007_PM_at	12.116	12.1001	12.0779	12.1242	12.1281	12.0944	6727	SRP14	signal recognition particle 14kDa	0006412 // translation // traceable author statement /// 0006613 // cotranslational protein targeting to membrane // traceable author statement /// 0006614 // SRP-dependent cotranslational protein targeting to membrane // traceable author statement /// 0010467 // gene expression // traceable author statement /// 0042493 // response to drug // inferred from direct assay /// 0044267 // cellular pro…	0005634 // nucleus // inferred from direct assay /// 0005730 // nucleolus // inferred from direct assay /// 0005737 // cytoplasm // traceable author statement /// 0005786 // signal recognition particle, endoplasmic reticulum targeting // inferred from direct assay /// 0005829 // cytosol // traceable author statement /// 0030529 // ribonucleoprotein complex // inferred from electronic annotation /…	0003723 // RNA binding // traceable author statement /// 0005515 // protein binding // inferred from physical interaction /// 0008312 // 7S RNA binding // inferred from electronic annotation /// 0030942 // endoplasmic reticulum signal peptide binding // inferred from electronic annotation /// 0044822 // poly(A) RNA binding // inferred from direct assay	---	chr15:40328242-40331336 (-) // 87.93 // q15.1
200008_PM_s_at	10.2284	10.2085	10.2445	10.2031	10.2175	10.253	2665	GDI2	GDP dissociation inhibitor 2	0007165 // signal transduction // traceable author statement /// 0007264 // small GTPase mediated signal transduction // traceable author statement /// 0015031 // protein transport // inferred from electronic annotation /// 0016192 // vesicle-mediated transport // inferred from electronic annotation /// 0043547 // positive regulation of GTPase activity // inferred from electronic annotation /// 0…	0005737 // cytoplasm // traceable author statement /// 0005794 // Golgi apparatus // inferred from electronic annotation /// 0005829 // cytosol // traceable author statement /// 0005925 // focal adhesion // inferred from direct assay /// 0016020 // membrane // inferred from electronic annotation /// 0031982 // vesicle // inferred from direct assay /// 0043209 // myelin sheath // inferred from ele…	0005093 // Rab GDP-dissociation inhibitor activity // inferred from electronic annotation /// 0005096 // GTPase activator activity // inferred from electronic annotation /// 0005515 // protein binding // inferred from physical interaction /// 0016491 // oxidoreductase activity // inferred from electronic annotation /// 0031267 // small GTPase binding // inferred from electronic annotation /// 004…	---	chr10:5807948-5855215 (-) // 96.95 // p15.1
200009_PM_at	11.2926	11.2966	11.3132	11.3409	11.368	11.3497	2665	GDI2	GDP dissociation inhibitor 2	0007165 // signal transduction // traceable author statement /// 0007264 // small GTPase mediated signal transduction // traceable author statement /// 0015031 // protein transport // inferred from electronic annotation /// 0016192 // vesicle-mediated transport // inferred from electronic annotation /// 0043547 // positive regulation of GTPase activity // inferred from electronic annotation /// 0…	0005737 // cytoplasm // traceable author statement /// 0005794 // Golgi apparatus // inferred from electronic annotation /// 0005829 // cytosol // traceable author statement /// 0005925 // focal adhesion // inferred from direct assay /// 0016020 // membrane // inferred from electronic annotation /// 0031982 // vesicle // inferred from direct assay /// 0043209 // myelin sheath // inferred from ele…	0005093 // Rab GDP-dissociation inhibitor activity // inferred from electronic annotation /// 0005096 // GTPase activator activity // inferred from electronic annotation /// 0005515 // protein binding // inferred from physical interaction /// 0016491 // oxidoreductase activity // inferred from electronic annotation /// 0031267 // small GTPase binding // inferred from electronic annotation /// 004…	---	chr10:5807185-5855373 (-) // 99.34 // p15.1
200010_PM_at	12.7526	12.788	12.7551	12.766	12.7824	12.7309	6135	RPL11	ribosomal protein L11	0000027 // ribosomal large subunit assembly // not recorded /// 0000184 // nuclear-transcribed mRNA catabolic process, nonsense-mediated decay // traceable author statement /// 0006364 // rRNA processing // inferred from mutant phenotype /// 0006412 // translation // non-traceable author statement /// 0006412 // translation // traceable author statement /// 0006413 // translational initiation // …	0005622 // intracellular // inferred from electronic annotation /// 0005634 // nucleus // inferred from electronic annotation /// 0005730 // nucleolus // inferred from direct assay /// 0005737 // cytoplasm // inferred from direct assay /// 0005829 // cytosol // traceable author statement /// 0005840 // ribosome // inferred from electronic annotation /// 0016020 // membrane // inferred from direct…	0003723 // RNA binding // traceable author statement /// 0003735 // structural constituent of ribosome // non-traceable author statement /// 0005515 // protein binding // inferred from physical interaction /// 0019843 // rRNA binding // inferred from electronic annotation /// 0044822 // poly(A) RNA binding // inferred from direct assay	Ribosomal_Proteins // GenMAPP /// Ribosomal_Proteins // GenMAPP	chr1:24019097-24022913 (+) // 97.29 // p36.11
200011_PM_s_at	8.87054	8.86623	8.92804	8.28414	8.48344	8.45181	377	ARF3	ADP ribosylation factor 3	0006644 // phospholipid metabolic process // traceable author statement /// 0006661 // phosphatidylinositol biosynthetic process // traceable author statement /// 0006810 // transport // inferred from electronic annotation /// 0006886 // intracellular protein transport // inferred from electronic annotation /// 0007264 // small GTPase mediated signal transduction // inferred from electronic annot…	0000139 // Golgi membrane // traceable author statement /// 0005622 // intracellular // inferred from electronic annotation /// 0005737 // cytoplasm // inferred from electronic annotation /// 0005794 // Golgi apparatus // inferred from electronic annotation /// 0048471 // perinuclear region of cytoplasm // inferred from electronic annotation /// 0070062 // extracellular exosome // inferred from d…	0000166 // nucleotide binding // inferred from electronic annotation /// 0003924 // GTPase activity // traceable author statement /// 0005525 // GTP binding // inferred from electronic annotation	---	chr12:49329991-49351310 (-) // 98.47 // q13.12
200012_PM_x_at	12.8188	12.852	12.848	12.7566	12.7524	12.7596	6144	RPL21	ribosomal protein L21	0000184 // nuclear-transcribed mRNA catabolic process, nonsense-mediated decay // traceable author statement /// 0006412 // translation // non-traceable author statement /// 0006412 // translation // traceable author statement /// 0006413 // translational initiation // traceable author statement /// 0006414 // translational elongation // traceable author statement /// 0006415 // translational ter…	0005622 // intracellular // inferred from electronic annotation /// 0005730 // nucleolus // inferred from direct assay /// 0005737 // cytoplasm // inferred from direct assay /// 0005829 // cytosol // traceable author statement /// 0005840 // ribosome // inferred from electronic annotation /// 0016020 // membrane // inferred from direct assay /// 0022625 // cytosolic large ribosomal subunit // inf…	0003723 // RNA binding // traceable author statement /// 0003735 // structural constituent of ribosome // non-traceable author statement /// 0044822 // poly(A) RNA binding // inferred from direct assay	Ribosomal_Proteins // GenMAPP	chr11:9681951-9682503 (+) // 95.37 // p15.4 /// chr12:77054151-77054708 (+) // 93.06 // q21.2 /// chr13:27827898-27830700 (+) // 93.95 // q12.2 /// chr17:3568480-3569034 (+) // 94.66 // p13.2 /// chr7:20042354-20042909 (+) // 97.15 // p21.1 /// chr1:212224827-212225381 (-) // 88.61 // q32.3 /// chr10:122114174-122114728 (-) // 97.33 // q26.12 /// chr10:29187891-29188446 (-) // 95.2 // p12.1 /// c…
200013_PM_at	12.902	12.9851	12.9113	12.9325	12.9084	12.9421	6152	RPL24	ribosomal protein L24	0000027 // ribosomal large subunit assembly // not recorded /// 0000184 // nuclear-transcribed mRNA catabolic process, nonsense-mediated decay // traceable author statement /// 0006412 // translation // non-traceable author statement /// 0006412 // translation // traceable author statement /// 0006413 // translational initiation // traceable author statement /// 0006414 // translational elongatio…	0005737 // cytoplasm // inferred from direct assay /// 0005829 // cytosol // traceable author statement /// 0005840 // ribosome // inferred from electronic annotation /// 0016020 // membrane // inferred from direct assay /// 0022625 // cytosolic large ribosomal subunit // inferred from direct assay /// 0030529 // ribonucleoprotein complex // inferred from electronic annotation /// 0070062 // extr…	0003723 // RNA binding // traceable author statement /// 0003735 // structural constituent of ribosome // non-traceable author statement /// 0044822 // poly(A) RNA binding // inferred from direct assay	Ribosomal_Proteins // GenMAPP	chr9:72832075-72832622 (+) // 95.14 // q21.12 /// chr3:101399935-101405559 (-) // 99.82 // q12.3
200014_PM_s_at	10.9337	10.9565	10.9123	11.1874	11.1939	11.1058	3183	HNRNPC	heterogeneous nuclear ribonucleoprotein C (C1/C2)	0000398 // mRNA splicing, via spliceosome // inferred by curator /// 0000398 // mRNA splicing, via spliceosome // inferred from mutant phenotype /// 0000398 // mRNA splicing, via spliceosome // traceable author statement /// 0001649 // osteoblast differentiation // inferred from direct assay /// 0006397 // mRNA processing // inferred from electronic annotation /// 0008380 // RNA splicing // trace…	0000790 // nuclear chromatin // inferred from direct assay /// 0005634 // nucleus // inferred from direct assay /// 0005654 // nucleoplasm // inferred from direct assay /// 0005654 // nucleoplasm // traceable author statement /// 0005681 // spliceosomal complex // inferred from direct assay /// 0005697 // telomerase holoenzyme complex // inferred from direct assay /// 0005829 // cytosol // inferr…	0000166 // nucleotide binding // inferred from electronic annotation /// 0000978 // RNA polymerase II core promoter proximal region sequence-specific DNA binding // inferred from direct assay /// 0000980 // RNA polymerase II distal enhancer sequence-specific DNA binding // inferred from direct assay /// 0003676 // nucleic acid binding // inferred from electronic annotation /// 0003723 // RNA bind…	mRNA_processing_Reactome // GenMAPP	chr14:21678714-21737507 (-) // 98.86 // q11.2
200015_PM_s_at	10.2523	10.3675	10.3366	11.0348	11.0053	10.9692	4735	SEPT2	septin 2	0002036 // regulation of L-glutamate transport // inferred from electronic annotation /// 0007049 // cell cycle // inferred from electronic annotation /// 0007067 // mitotic nuclear division // inferred from electronic annotation /// 0007224 // smoothened signaling pathway // inferred from sequence or structural similarity /// 0031175 // neuron projection development // inferred from electronic a…	0000145 // exocyst // inferred from electronic annotation /// 0000775 // chromosome, centromeric region // inferred from electronic annotation /// 0000776 // kinetochore // inferred from electronic annotation /// 0000777 // condensed chromosome kinetochore // inferred from electronic annotation /// 0005634 // nucleus // inferred from direct assay /// 0005654 // nucleoplasm // inferred from direct…	0000166 // nucleotide binding // inferred from electronic annotation /// 0005515 // protein binding // inferred from physical interaction /// 0005525 // GTP binding // inferred from electronic annotation /// 0030234 // enzyme regulator activity // inferred from electronic annotation /// 0032947 // protein complex scaffold // inferred from electronic annotation	---	chr2:242254784-242293439 (+) // 99.91 // q37.3
200016_PM_x_at	12.89	12.8574	12.8536	12.9711	12.9197	12.9161	3178	HNRNPA1	heterogeneous nuclear ribonucleoprotein A1	0000380 // alternative mRNA splicing, via spliceosome // inferred from electronic annotation /// 0000398 // mRNA splicing, via spliceosome // inferred by curator /// 0000398 // mRNA splicing, via spliceosome // traceable author statement /// 0006397 // mRNA processing // traceable author statement /// 0006405 // RNA export from nucleus // inferred by curator /// 0006810 // transport // inferred f…	0005634 // nucleus // inferred from electronic annotation /// 0005654 // nucleoplasm // inferred from direct assay /// 0005654 // nucleoplasm // traceable author statement /// 0005681 // spliceosomal complex // inferred from direct assay /// 0005737 // cytoplasm // inferred from direct assay /// 0016020 // membrane // inferred from direct assay /// 0019013 // viral nucleocapsid // inferred from e…	0000166 // nucleotide binding // inferred from electronic annotation /// 0003676 // nucleic acid binding // inferred from electronic annotation /// 0003697 // single-stranded DNA binding // inferred from direct assay /// 0003723 // RNA binding // traceable author statement /// 0003727 // single-stranded RNA binding // inferred by curator /// 0005515 // protein binding // inferred from physical in…	---	chr12:54674487-54679030 (+) // 95.7 // q13.13 /// chr2:201927748-201929483 (+) // 86.72 // q33.1 /// chr18:29991468-29993200 (-) // 87.22 // q12.1 /// chr5:79654187-79655918 (-) // 85.59 // q14.1
200017_PM_at	13.1083	13.1375	12.9896	13.1811	13.0784	13.0779	6233	RPS27A	ribosomal protein S27a	0000082 // G1/S transition of mitotic cell cycle // traceable author statement /// 0000086 // G2/M transition of mitotic cell cycle // traceable author statement /// 0000122 // negative regulation of transcription from RNA polymerase II promoter // traceable author statement /// 0000165 // MAPK cascade // traceable author statement /// 0000184 // nuclear-transcribed mRNA catabolic process, nonsen…	0005615 // extracellular space // inferred from direct assay /// 0005634 // nucleus // inferred from direct assay /// 0005654 // nucleoplasm // traceable author statement /// 0005730 // nucleolus // inferred from direct assay /// 0005737 // cytoplasm // inferred from direct assay /// 0005829 // cytosol // traceable author statement /// 0005840 // ribosome // inferred from electronic annotation //…	0003735 // structural constituent of ribosome // inferred from direct assay /// 0005515 // protein binding // inferred from physical interaction /// 0044822 // poly(A) RNA binding // inferred from direct assay /// 0046872 // metal ion binding // inferred from electronic annotation	---	chr1:192685274-192685813 (+) // 93.89 // q31.2 /// chr2:55459823-55462744 (+) // 99.63 // p16.1 /// chr16:61089318-61089842 (-) // 95.37 // q21
200018_PM_at	13.0783	13.0617	13.0652	13.0161	13.0379	13.0288	6207	RPS13	ribosomal protein S13	0000184 // nuclear-transcribed mRNA catabolic process, nonsense-mediated decay // traceable author statement /// 0006412 // translation // not recorded /// 0006412 // translation // inferred by curator /// 0006412 // translation // traceable author statement /// 0006413 // translational initiation // traceable author statement /// 0006414 // translational elongation // traceable author statement …	0005622 // intracellular // inferred from electronic annotation /// 0005634 // nucleus // inferred from direct assay /// 0005730 // nucleolus // inferred from direct assay /// 0005829 // cytosol // traceable author statement /// 0005840 // ribosome // non-traceable author statement /// 0005925 // focal adhesion // inferred from direct assay /// 0016020 // membrane // inferred from direct assay //…	0003729 // mRNA binding // inferred from direct assay /// 0003735 // structural constituent of ribosome // not recorded /// 0005515 // protein binding // inferred from physical interaction /// 0044822 // poly(A) RNA binding // inferred from direct assay /// 0070181 // small ribosomal subunit rRNA binding // not recorded	Ribosomal_Proteins // GenMAPP /// Ribosomal_Proteins // GenMAPP	chr1:53237826-53238346 (-) // 95.85 // p32.3 /// chr11:17095940-17099220 (-) // 99.43 // p15.1
200019_PM_s_at	12.2561	12.2331	12.2859	12.2482	12.288	12.3253	2197	FAU	Finkel-Biskis-Reilly murine sarcoma virus (FBR-MuSV) ubiquitously expressed	0000184 // nuclear-transcribed mRNA catabolic process, nonsense-mediated decay // traceable author statement /// 0002227 // innate immune response in mucosa // inferred from direct assay /// 0006412 // translation // inferred by curator /// 0006412 // translation // traceable author statement /// 0006413 // translational initiation // traceable author statement /// 0006414 // translational elonga…	0005615 // extracellular space // inferred from direct assay /// 0005622 // intracellular // inferred from electronic annotation /// 0005829 // cytosol // traceable author statement /// 0005840 // ribosome // inferred from electronic annotation /// 0015935 // small ribosomal subunit // inferred from direct assay /// 0022627 // cytosolic small ribosomal subunit // inferred from direct assay /// 00…	0003723 // RNA binding // traceable author statement /// 0003735 // structural constituent of ribosome // inferred from direct assay /// 0005515 // protein binding // inferred from electronic annotation /// 0044822 // poly(A) RNA binding // inferred from direct assay	Ribosomal_Proteins // GenMAPP /// Ribosomal_Proteins // GenMAPP /// Ribosomal_Proteins // GenMAPP	chr11:64888102-64889609 (-) // 97.88 // q13.1
200020_PM_at	9.91881	9.91088	9.91094	10.1034	10.1478	10.1202	23435	TARDBP	TAR DNA binding protein	0001933 // negative regulation of protein phosphorylation // inferred from mutant phenotype /// 0006351 // transcription, DNA-templated // inferred from electronic annotation /// 0006355 // regulation of transcription, DNA-templated // inferred from electronic annotation /// 0006366 // transcription from RNA polymerase II promoter // inferred from electronic annotation /// 0006397 // mRNA process…	0005634 // nucleus // inferred from direct assay /// 0005654 // nucleoplasm // inferred from direct assay /// 0005726 // perichromatin fibrils // inferred from electronic annotation /// 0005737 // cytoplasm // inferred from electronic annotation /// 0016607 // nuclear speck // inferred from electronic annotation /// 0035061 // interchromatin granule // inferred from electronic annotation	0000166 // nucleotide binding // inferred from electronic annotation /// 0001205 // transcriptional activator activity, RNA polymerase II distal enhancer sequence-specific binding // inferred from electronic annotation /// 0003676 // nucleic acid binding // inferred from electronic annotation /// 0003677 // DNA binding // inferred from electronic annotation /// 0003690 // double-stranded DNA bind…	---	chr1:11072728-11084101 (+) // 99.02 // p36.22
200021_PM_at	12.6611	12.649	12.6646	12.6358	12.643	12.6646	1072	CFL1	cofilin 1 (non-muscle)	0000281 // mitotic cytokinesis // inferred from electronic annotation /// 0001755 // neural crest cell migration // inferred from electronic annotation /// 0001842 // neural fold formation // inferred from electronic annotation /// 0002576 // platelet degranulation // traceable author statement /// 0006468 // protein phosphorylation // inferred from electronic annotation /// 0006606 // protein im…	0005615 // extracellular space // inferred from direct assay /// 0005622 // intracellular // inferred from electronic annotation /// 0005634 // nucleus // traceable author statement /// 0005737 // cytoplasm // traceable author statement /// 0005856 // cytoskeleton // inferred from electronic annotation /// 0005886 // plasma membrane // inferred from electronic annotation /// 0005911 // cell-cell …	0003779 // actin binding // inferred from electronic annotation /// 0005515 // protein binding // inferred from physical interaction	G13_Signaling_Pathway // GenMAPP	chr11:65622307-65625621 (-) // 98.96 // q13.1
200022_PM_at	12.3105	12.3764	12.3681	12.3189	12.3568	12.3797	6141	RPL18	ribosomal protein L18	0000184 // nuclear-transcribed mRNA catabolic process, nonsense-mediated decay // traceable author statement /// 0006412 // translation // non-traceable author statement /// 0006412 // translation // traceable author statement /// 0006413 // translational initiation // traceable author statement /// 0006414 // translational elongation // traceable author statement /// 0006415 // translational ter…	0005622 // intracellular // inferred from electronic annotation /// 0005634 // nucleus // inferred from direct assay /// 0005730 // nucleolus // inferred from direct assay /// 0005737 // cytoplasm // inferred from direct assay /// 0005829 // cytosol // traceable author statement /// 0005840 // ribosome // inferred from electronic annotation /// 0005925 // focal adhesion // inferred from direct as…	0003723 // RNA binding // traceable author statement /// 0003735 // structural constituent of ribosome // non-traceable author statement	Ribosomal_Proteins // GenMAPP	chr19:49118588-49121135 (-) // 96.03 // q13.33
200023_PM_s_at	11.9793	12.0261	11.9945	12.0115	12.0714	12.0913	8665	EIF3F	eukaryotic translation initiation factor 3 subunit F	0001731 // formation of translation preinitiation complex // inferred from electronic annotation /// 0006412 // translation // traceable author statement /// 0006413 // translational initiation // inferred by curator /// 0006413 // translational initiation // inferred from direct assay /// 0006413 // translational initiation // traceable author statement /// 0006446 // regulation of translational…	0005737 // cytoplasm // inferred from electronic annotation /// 0005829 // cytosol // traceable author statement /// 0005852 // eukaryotic translation initiation factor 3 complex // inferred from direct assay /// 0005852 // eukaryotic translation initiation factor 3 complex // traceable author statement /// 0016020 // membrane // inferred from direct assay /// 0016282 // eukaryotic 43S preinitiat…	0003743 // translation initiation factor activity // inferred by curator /// 0003743 // translation initiation factor activity // inferred from direct assay /// 0003743 // translation initiation factor activity // traceable author statement /// 0004843 // ubiquitin-specific protease activity // inferred from direct assay /// 0005515 // protein binding // inferred from physical interaction /// 000…	Translation_Factors // GenMAPP	chr11:8008893-8017711 (+) // 90.74 // p15.4 /// chr2:58478568-58479802 (+) // 89.68 // p16.1
200024_PM_at	12.7753	12.7983	12.8135	12.6415	12.685	12.6989	6193	RPS5	ribosomal protein S5	0000028 // ribosomal small subunit assembly // not recorded /// 0000184 // nuclear-transcribed mRNA catabolic process, nonsense-mediated decay // traceable author statement /// 0006412 // translation // inferred by curator /// 0006412 // translation // inferred from genetic interaction /// 0006412 // translation // non-traceable author statement /// 0006412 // translation // traceable author stat…	0005829 // cytosol // traceable author statement /// 0005840 // ribosome // inferred from electronic annotation /// 0005925 // focal adhesion // inferred from direct assay /// 0015935 // small ribosomal subunit // inferred from electronic annotation /// 0016020 // membrane // inferred from direct assay /// 0022627 // cytosolic small ribosomal subunit // inferred from direct assay /// 0030529 // r…	0003723 // RNA binding // non-traceable author statement /// 0003729 // mRNA binding // inferred from direct assay /// 0003735 // structural constituent of ribosome // inferred from direct assay /// 0019843 // rRNA binding // not recorded /// 0044822 // poly(A) RNA binding // inferred from direct assay	Ribosomal_Proteins // GenMAPP	chr19:58898670-58906170 (+) // 98.87 // q13.43
200025_PM_s_at	13.0488	13.0056	13.0235	13.0491	13.0523	13.0205	6155	RPL27	ribosomal protein L27	0000184 // nuclear-transcribed mRNA catabolic process, nonsense-mediated decay // traceable author statement /// 0006351 // transcription, DNA-templated // inferred from electronic annotation /// 0006355 // regulation of transcription, DNA-templated // inferred from electronic annotation /// 0006355 // regulation of transcription, DNA-templated // non-traceable author statement /// 0006412 // tra…	0005622 // intracellular // inferred from electronic annotation /// 0005634 // nucleus // inferred from direct assay /// 0005829 // cytosol // traceable author statement /// 0005840 // ribosome // traceable author statement /// 0005925 // focal adhesion // inferred from direct assay /// 0016020 // membrane // inferred from direct assay /// 0022625 // cytosolic large ribosomal subunit // inferred …	0003676 // nucleic acid binding // inferred from electronic annotation /// 0003677 // DNA binding // inferred from electronic annotation /// 0003700 // transcription factor activity, sequence-specific DNA binding // non-traceable author statement /// 0003735 // structural constituent of ribosome // non-traceable author statement /// 0003735 // structural constituent of ribosome // traceable autho…	Ribosomal_Proteins // GenMAPP /// Ribosomal_Proteins // GenMAPP	chr17:41150759-41154969 (+) // 94.54 // q21.31
200026_PM_at	12.5887	12.5389	12.5697	12.5948	12.5626	12.547	6164	RPL34	ribosomal protein L34	0000184 // nuclear-transcribed mRNA catabolic process, nonsense-mediated decay // traceable author statement /// 0006412 // translation // non-traceable author statement /// 0006412 // translation // traceable author statement /// 0006413 // translational initiation // traceable author statement /// 0006414 // translational elongation // traceable author statement /// 0006415 // translational ter…	0005622 // intracellular // inferred from electronic annotation /// 0005730 // nucleolus // inferred from direct assay /// 0005737 // cytoplasm // inferred from direct assay /// 0005829 // cytosol // traceable author statement /// 0005840 // ribosome // inferred from electronic annotation /// 0022625 // cytosolic large ribosomal subunit // inferred from direct assay /// 0030529 // ribonucleoprote…	0003723 // RNA binding // traceable author statement /// 0003735 // structural constituent of ribosome // non-traceable author statement	Ribosomal_Proteins // GenMAPP	chr4:109543104-109546385 (+) // 96.68 // q25
200027_PM_at	10.8043	10.7785	10.7477	10.843	10.842	10.8307	4677	NARS	asparaginyl-tRNA synthetase	0006412 // translation // inferred from electronic annotation /// 0006418 // tRNA aminoacylation for protein translation // traceable author statement /// 0006421 // asparaginyl-tRNA aminoacylation // inferred from electronic annotation /// 0010467 // gene expression // traceable author statement	0005737 // cytoplasm // inferred from direct assay /// 0005739 // mitochondrion // inferred from electronic annotation /// 0005829 // cytosol // traceable author statement /// 0070062 // extracellular exosome // inferred from direct assay	0000166 // nucleotide binding // inferred from electronic annotation /// 0003676 // nucleic acid binding // inferred from electronic annotation /// 0004812 // aminoacyl-tRNA ligase activity // inferred from electronic annotation /// 0004816 // asparagine-tRNA ligase activity // inferred from electronic annotation /// 0005524 // ATP binding // inferred from electronic annotation /// 0016874 // lig…	TRNA-CHARGING-PWY // HumanCyc	chr18:55267895-55289013 (-) // 99.37 // q21.31
200028_PM_s_at	10.4095	10.4241	10.4533	10.2744	10.4053	10.3473	56910	STARD7	StAR related lipid transfer domain containing 7	1903955 // positive regulation of protein targeting to mitochondrion // inferred from mutant phenotype	0005739 // mitochondrion // inferred from electronic annotation	0008289 // lipid binding // inferred from electronic annotation	---	chr2:96850604-96874508 (-) // 95.78 // q11.2
200029_PM_at	13.0695	13.0978	13.0811	13.018	13.0695	13.0508	6143	RPL19	ribosomal protein L19	0000184 // nuclear-transcribed mRNA catabolic process, nonsense-mediated decay // traceable author statement /// 0006412 // translation // non-traceable author statement /// 0006412 // translation // traceable author statement /// 0006413 // translational initiation // traceable author statement /// 0006414 // translational elongation // traceable author statement /// 0006415 // translational ter…	0005622 // intracellular // inferred from electronic annotation /// 0005730 // nucleolus // inferred from direct assay /// 0005737 // cytoplasm // inferred from direct assay /// 0005829 // cytosol // traceable author statement /// 0005840 // ribosome // inferred from electronic annotation /// 0005925 // focal adhesion // inferred from direct assay /// 0016020 // membrane // inferred from direct a…	0003723 // RNA binding // traceable author statement /// 0003735 // structural constituent of ribosome // non-traceable author statement /// 0003735 // structural constituent of ribosome // traceable author statement /// 0005515 // protein binding // inferred from physical interaction /// 0044822 // poly(A) RNA binding // inferred from direct assay	mRNA_processing_binding_Reactome // GenMAPP /// Ribosomal_Proteins // GenMAPP /// Ribosomal_Proteins // GenMAPP /// Ribosomal_Proteins // GenMAPP	chr17:37356570-37360980 (+) // 99.86 // q12 /// chr5:177482577-177483269 (+) // 96.42 // q35.3
200030_PM_s_at	12.5703	12.5842	12.6009	12.4809	12.4683	12.5035	5250	SLC25A3	solute carrier family 25 (mitochondrial carrier; phosphate carrier), member 3	0006091 // generation of precursor metabolites and energy // traceable author statement /// 0006810 // transport // traceable author statement /// 0035435 // phosphate ion transmembrane transport // traceable author statement /// 0055085 // transmembrane transport // inferred from electronic annotation	0005634 // nucleus // inferred from direct assay /// 0005730 // nucleolus // inferred from direct assay /// 0005739 // mitochondrion // inferred from direct assay /// 0005743 // mitochondrial inner membrane // inferred from electronic annotation /// 0005887 // integral component of plasma membrane // traceable author statement /// 0016020 // membrane // inferred from direct assay /// 0016021 // i…	0015293 // symporter activity // inferred from electronic annotation /// 0015320 // phosphate ion carrier activity // traceable author statement /// 0032403 // protein complex binding // inferred from direct assay	---	chr12:98987474-98995485 (+) // 98.42 // q23.1
200031_PM_s_at	12.7465	12.733	12.7335	12.6954	12.6825	12.6968	6205	RPS11	ribosomal protein S11	0000184 // nuclear-transcribed mRNA catabolic process, nonsense-mediated decay // traceable author statement /// 0001649 // osteoblast differentiation // inferred from electronic annotation /// 0006412 // translation // not recorded /// 0006412 // translation // inferred by curator /// 0006412 // translation // non-traceable author statement /// 0006412 // translation // traceable author statemen…	0005622 // intracellular // inferred from electronic annotation /// 0005730 // nucleolus // inferred from direct assay /// 0005737 // cytoplasm // inferred from direct assay /// 0005829 // cytosol // traceable author statement /// 0005840 // ribosome // non-traceable author statement /// 0005925 // focal adhesion // inferred from direct assay /// 0016020 // membrane // inferred from direct assay …	0003723 // RNA binding // inferred from electronic annotation /// 0003735 // structural constituent of ribosome // not recorded /// 0005515 // protein binding // inferred from physical interaction /// 0019843 // rRNA binding // inferred from electronic annotation /// 0044822 // poly(A) RNA binding // inferred from direct assay	mRNA_processing_binding_Reactome // GenMAPP /// Ribosomal_Proteins // GenMAPP /// Ribosomal_Proteins // GenMAPP /// Ribosomal_Proteins // GenMAPP	chr12:133402276-133402823 (+) // 95.58 // q24.33 /// chr19:50000448-50002944 (+) // 94.66 // q13.33
200032_PM_s_at	13.0025	13.0135	12.9588	13.008	12.9773	12.9868	6126 /// 6133	RPL9P7 /// RPL9	ribosomal protein L9 pseudogene 7 /// ribosomal protein L9	0000184 // nuclear-transcribed mRNA catabolic process, nonsense-mediated decay // traceable author statement /// 0002181 // cytoplasmic translation // not recorded /// 0006412 // translation // non-traceable author statement /// 0006412 // translation // traceable author statement /// 0006413 // translational initiation // traceable author statement /// 0006414 // translational elongation // trac…	0005622 // intracellular // inferred from electronic annotation /// 0005634 // nucleus // inferred from direct assay /// 0005730 // nucleolus // inferred from direct assay /// 0005737 // cytoplasm // inferred from direct assay /// 0005739 // mitochondrion // inferred from electronic annotation /// 0005829 // cytosol // traceable author statement /// 0005840 // ribosome // traceable author stateme…	0003723 // RNA binding // traceable author statement /// 0003735 // structural constituent of ribosome // non-traceable author statement /// 0005515 // protein binding // inferred from physical interaction /// 0016740 // transferase activity // inferred from electronic annotation /// 0016746 // transferase activity, transferring acyl groups // inferred from electronic annotation /// 0019843 // rR…	Ribosomal_Proteins // GenMAPP	chr15:82664414-82665118 (-) // 98.74 // q25.2 /// chr15:83040955-83041659 (-) // 98.74 // q25.2 /// chr4:39455751-39460537 (-) // 99.72 // p14 /// chrX:23854760-23855463 (-) // 98.46 // p22.11
200033_PM_at	11.9068	11.9054	11.7664	11.842	11.8026	11.7631	1655	DDX5	DEAD (Asp-Glu-Ala-Asp) box helicase 5	0000122 // negative regulation of transcription from RNA polymerase II promoter // inferred from direct assay /// 0000381 // regulation of alternative mRNA splicing, via spliceosome // inferred from direct assay /// 0000398 // mRNA splicing, via spliceosome // inferred by curator /// 0001701 // in utero embryonic development // inferred from electronic annotation /// 0006351 // transcription, DNA…	0005634 // nucleus // inferred from direct assay /// 0005634 // nucleus // non-traceable author statement /// 0005654 // nucleoplasm // inferred from direct assay /// 0005681 // spliceosomal complex // inferred from electronic annotation /// 0005730 // nucleolus // inferred from direct assay /// 0016020 // membrane // inferred from direct assay /// 0030529 // ribonucleoprotein complex // inferred…	0000166 // nucleotide binding // inferred from electronic annotation /// 0003676 // nucleic acid binding // inferred from electronic annotation /// 0003712 // transcription cofactor activity // inferred from electronic annotation /// 0003713 // transcription coactivator activity // inferred from direct assay /// 0003723 // RNA binding // inferred from electronic annotation /// 0003724 // RNA heli…	---	chr17:62495739-62502407 (-) // 99.57 // q23.3
200034_PM_s_at	13.0668	13.0053	12.9704	13.0068	13.0251	12.9788	6128 /// 645387	RPL6 /// RPL6P27	ribosomal protein L6 /// ribosomal protein L6 pseudogene 27	0000027 // ribosomal large subunit assembly // not recorded /// 0000184 // nuclear-transcribed mRNA catabolic process, nonsense-mediated decay // traceable author statement /// 0002181 // cytoplasmic translation // not recorded /// 0006355 // regulation of transcription, DNA-templated // traceable author statement /// 0006412 // translation // non-traceable author statement /// 0006412 // transla…	0005622 // intracellular // inferred from electronic annotation /// 0005634 // nucleus // inferred from direct assay /// 0005829 // cytosol // traceable author statement /// 0005840 // ribosome // inferred from electronic annotation /// 0005925 // focal adhesion // inferred from direct assay /// 0016020 // membrane // inferred from direct assay /// 0022625 // cytosolic large ribosomal subunit // …	0003677 // DNA binding // traceable author statement /// 0003723 // RNA binding // traceable author statement /// 0003735 // structural constituent of ribosome // non-traceable author statement /// 0044822 // poly(A) RNA binding // inferred from direct assay	Ribosomal_Proteins // GenMAPP	chr4:66439157-66440079 (+) // 97.52 // q13.1 /// chr7:137406713-137407632 (+) // 97.08 // q33 /// chr12:112842994-112847416 (-) // 99.68 // q24.13 /// chr18:6462109-6463028 (-) // 98.27 // p11.31
200035_PM_at	8.70314	8.7409	8.8678	8.54383	8.67349	8.71289	23399	CTDNEP1	CTD nuclear envelope phosphatase 1	0000278 // mitotic cell cycle // traceable author statement /// 0006470 // protein dephosphorylation // inferred from direct assay /// 0006998 // nuclear envelope organization // inferred from direct assay /// 0007077 // mitotic nuclear envelope disassembly // traceable author statement /// 0007276 // gamete generation // inferred from electronic annotation /// 0007498 // mesoderm development // …	0005634 // nucleus // inferred from electronic annotation /// 0005635 // nuclear envelope // inferred from direct assay /// 0005635 // nuclear envelope // traceable author statement /// 0005737 // cytoplasm // inferred from direct assay /// 0005783 // endoplasmic reticulum // inferred from electronic annotation /// 0005789 // endoplasmic reticulum membrane // inferred from direct assay /// 001602…	0004721 // phosphoprotein phosphatase activity // inferred from electronic annotation /// 0004722 // protein serine/threonine phosphatase activity // inferred from mutant phenotype /// 0004722 // protein serine/threonine phosphatase activity // traceable author statement /// 0005515 // protein binding // inferred from physical interaction /// 0016787 // hydrolase activity // inferred from electro…	---	chr3:113604115-113605474 (+) // 96.39 // q13.31 /// chr17:7146912-7154644 (-) // 98.23 // p13.1
200036_PM_s_at	12.3605	12.4143	12.3926	12.3424	12.3912	12.3548	4736	RPL10A	ribosomal protein L10a	0000184 // nuclear-transcribed mRNA catabolic process, nonsense-mediated decay // traceable author statement /// 0006412 // translation // non-traceable author statement /// 0006412 // translation // traceable author statement /// 0006413 // translational initiation // traceable author statement /// 0006414 // translational elongation // traceable author statement /// 0006415 // translational ter…	0005634 // nucleus // inferred from direct assay /// 0005730 // nucleolus // inferred from direct assay /// 0005737 // cytoplasm // inferred from direct assay /// 0005739 // mitochondrion // inferred from electronic annotation /// 0005829 // cytosol // traceable author statement /// 0005840 // ribosome // inferred from electronic annotation /// 0005925 // focal adhesion // inferred from direct as…	0003723 // RNA binding // inferred from electronic annotation /// 0003735 // structural constituent of ribosome // non-traceable author statement /// 0005515 // protein binding // inferred from physical interaction /// 0044822 // poly(A) RNA binding // inferred from direct assay	---	chr6:35436196-35438558 (+) // 99.86 // p21.31 /// chr8:48068725-48069422 (+) // 95.71 // q11.1 /// chr3:61728097-61728795 (-) // 97.86 // p14.2
200037_PM_s_at	11.22	11.2458	11.1202	11.34	11.3495	11.2999	11335	CBX3	chromobox 3	0006338 // chromatin remodeling // non-traceable author statement /// 0006351 // transcription, DNA-templated // inferred from electronic annotation /// 0006355 // regulation of transcription, DNA-templated // inferred from electronic annotation /// 0016568 // chromatin modification // inferred from electronic annotation /// 0045892 // negative regulation of transcription, DNA-templated // inferr…	0000775 // chromosome, centromeric region // inferred from direct assay /// 0000779 // condensed chromosome, centromeric region // inferred from sequence or structural similarity /// 0000784 // nuclear chromosome, telomeric region // inferred from direct assay /// 0000785 // chromatin // inferred from direct assay /// 0005634 // nucleus // inferred from direct assay /// 0005635 // nuclear envelop…	0005515 // protein binding // inferred from physical interaction /// 0019899 // enzyme binding // inferred from physical interaction /// 0019904 // protein domain specific binding // inferred from physical interaction /// 0042802 // identical protein binding // inferred from physical interaction /// 1990226 // histone methyltransferase binding // inferred from physical interaction	Circadian_Exercise // GenMAPP	chr7:26241400-26252967 (+) // 95.42 // p15.2
200038_PM_s_at	12.97	12.9753	12.9339	12.9781	12.9357	12.9509	6139 /// 497661 /// 100526842	RPL17 /// C18orf32 /// RPL17-C18orf32	ribosomal protein L17 /// chromosome 18 open reading frame 32 /// RPL17-C18orf32 readthrough	0000184 // nuclear-transcribed mRNA catabolic process, nonsense-mediated decay // traceable author statement /// 0002181 // cytoplasmic translation // not recorded /// 0006412 // translation // non-traceable author statement /// 0006412 // translation // traceable author statement /// 0006413 // translational initiation // traceable author statement /// 0006414 // translational elongation // trac…	0005622 // intracellular // inferred from electronic annotation /// 0005634 // nucleus // inferred from direct assay /// 0005829 // cytosol // traceable author statement /// 0005840 // ribosome // inferred from electronic annotation /// 0015934 // large ribosomal subunit // inferred from electronic annotation /// 0022625 // cytosolic large ribosomal subunit // inferred from direct assay /// 00305…	0003735 // structural constituent of ribosome // not recorded /// 0003735 // structural constituent of ribosome // non-traceable author statement /// 0004871 // signal transducer activity // inferred from mutant phenotype /// 0044822 // poly(A) RNA binding // inferred from direct assay	Ribosomal_Proteins // GenMAPP	chr18:47014859-47018079 (-) // 93.77 // q21.1
200039_PM_s_at	10.7342	10.7211	10.7355	10.3821	10.4918	10.4847	5690	PSMB2	proteasome subunit beta 2	0000082 // G1/S transition of mitotic cell cycle // traceable author statement /// 0000165 // MAPK cascade // traceable author statement /// 0000186 // activation of MAPKK activity // traceable author statement /// 0000209 // protein polyubiquitination // traceable author statement /// 0000278 // mitotic cell cycle // traceable author statement /// 0002223 // stimulatory C-type lectin receptor si…	0000502 // proteasome complex // inferred from direct assay /// 0005634 // nucleus // inferred from direct assay /// 0005654 // nucleoplasm // inferred from direct assay /// 0005654 // nucleoplasm // traceable author statement /// 0005737 // cytoplasm // not recorded /// 0005829 // cytosol // traceable author statement /// 0005839 // proteasome core complex // not recorded /// 0005839 // proteaso…	0004175 // endopeptidase activity // not recorded /// 0004298 // threonine-type endopeptidase activity // inferred from electronic annotation /// 0005515 // protein binding // inferred from physical interaction /// 0008233 // peptidase activity // inferred from electronic annotation /// 0016787 // hydrolase activity // inferred from electronic annotation	Proteasome_Degradation // GenMAPP	chr1:36068740-36107063 (-) // 100.0 // p34.3
200040_PM_at	10.6056	10.5948	10.6186	10.8651	10.8525	10.8432	10657	KHDRBS1	KH domain containing, RNA binding, signal transduction associated 1	0000086 // G2/M transition of mitotic cell cycle // inferred from sequence or structural similarity /// 0006351 // transcription, DNA-templated // inferred from electronic annotation /// 0006355 // regulation of transcription, DNA-templated // inferred from electronic annotation /// 0006397 // mRNA processing // traceable author statement /// 0007049 // cell cycle // inferred from electronic anno…	0005634 // nucleus // inferred from direct assay /// 0005654 // nucleoplasm // inferred from direct assay /// 0005737 // cytoplasm // inferred from electronic annotation /// 0016020 // membrane // inferred from direct assay /// 0070618 // Grb2-Sos complex // inferred from electronic annotation	0003676 // nucleic acid binding // inferred from electronic annotation /// 0003677 // DNA binding // traceable author statement /// 0003723 // RNA binding // inferred from direct assay /// 0005070 // SH3/SH2 adaptor activity // inferred from physical interaction /// 0005515 // protein binding // inferred from physical interaction /// 0008143 // poly(A) binding // inferred from direct assay /// 00…	---	chr1:32479490-32509472 (+) // 98.92 // p35.1
200041_PM_s_at	10.4958	10.48	10.5101	10.556	10.6503	10.7132	7919 /// 100532737	DDX39B /// ATP6V1G2-DDX39B	DEAD (Asp-Glu-Ala-Asp) box polypeptide 39B /// ATP6V1G2-DDX39B readthrough (NMD candidate)	0000245 // spliceosomal complex assembly // inferred from direct assay /// 0000398 // mRNA splicing, via spliceosome // inferred from genetic interaction /// 0006397 // mRNA processing // inferred from electronic annotation /// 0006406 // mRNA export from nucleus // inferred from direct assay /// 0006406 // mRNA export from nucleus // inferred from genetic interaction /// 0006810 // transport // …	0000346 // transcription export complex // inferred from direct assay /// 0005634 // nucleus // inferred from direct assay /// 0005654 // nucleoplasm // inferred from direct assay /// 0005681 // spliceosomal complex // inferred from direct assay /// 0005687 // U4 snRNP // inferred from direct assay /// 0005688 // U6 snRNP // inferred from direct assay /// 0005737 // cytoplasm // inferred from dir…	0000166 // nucleotide binding // inferred from electronic annotation /// 0003676 // nucleic acid binding // inferred from electronic annotation /// 0003723 // RNA binding // inferred from electronic annotation /// 0004004 // ATP-dependent RNA helicase activity // inferred from direct assay /// 0004386 // helicase activity // inferred from electronic annotation /// 0005515 // protein binding // in…	---	chr6:31498022-31509756 (-) // 98.67 // p21.33
200042_PM_at	9.30018	9.26905	9.40768	9.13972	9.24645	9.27344	51493	RTCB	RNA 2',3'-cyclic phosphate and 5'-OH ligase	0001701 // in utero embryonic development // inferred from electronic annotation /// 0001890 // placenta development // inferred from electronic annotation /// 0006388 // tRNA splicing, via endonucleolytic cleavage and ligation // inferred from direct assay /// 0006396 // RNA processing // inferred from electronic annotation /// 0008033 // tRNA processing // traceable author statement /// 0010467…	0005634 // nucleus // inferred from direct assay /// 0005635 // nuclear envelope // inferred from direct assay /// 0005654 // nucleoplasm // traceable author statement /// 0005737 // cytoplasm // inferred from direct assay /// 0005789 // endoplasmic reticulum membrane // inferred from direct assay /// 0072669 // tRNA-splicing ligase complex // inferred from direct assay	0000166 // nucleotide binding // inferred from electronic annotation /// 0003972 // RNA ligase (ATP) activity // inferred from direct assay /// 0003972 // RNA ligase (ATP) activity // inferred from mutant phenotype /// 0005515 // protein binding // inferred from physical interaction /// 0005524 // ATP binding // inferred from electronic annotation /// 0008452 // RNA ligase activity // inferred fr…	---	chr22:32783566-32808218 (-) // 100.0 // q12.3
200043_PM_at	11.35	11.3385	11.3801	11.4037	11.4133	11.3988	2079	ERH	enhancer of rudimentary homolog (Drosophila)	0001649 // osteoblast differentiation // inferred from electronic annotation /// 0006139 // nucleobase-containing compound metabolic process // traceable author statement /// 0006213 // pyrimidine nucleoside metabolic process // traceable author statement /// 0006221 // pyrimidine nucleotide biosynthetic process // inferred from electronic annotation /// 0007049 // cell cycle // inferred from ele…	0016020 // membrane // inferred from electronic annotation /// 0030496 // midbody // inferred from direct assay	0005515 // protein binding // inferred from physical interaction /// 0044822 // poly(A) RNA binding // inferred from direct assay	---	chr14:69846845-69865021 (-) // 97.55 // q24.1
200044_PM_at	10.8934	10.8822	10.8998	10.9379	10.94	10.9217	8683	SRSF9	serine/arginine-rich splicing factor 9	0000398 // mRNA splicing, via spliceosome // traceable author statement /// 0006366 // transcription from RNA polymerase II promoter // traceable author statement /// 0006369 // termination of RNA polymerase II transcription // traceable author statement /// 0006376 // mRNA splice site selection // traceable author statement /// 0006397 // mRNA processing // traceable author statement /// 0006406…	0005634 // nucleus // inferred from electronic annotation /// 0005654 // nucleoplasm // inferred from direct assay /// 0005654 // nucleoplasm // traceable author statement /// 0005730 // nucleolus // inferred from direct assay	0000166 // nucleotide binding // inferred from electronic annotation /// 0003676 // nucleic acid binding // inferred from electronic annotation /// 0003723 // RNA binding // inferred from electronic annotation /// 0005515 // protein binding // inferred from physical interaction /// 0044822 // poly(A) RNA binding // inferred from direct assay	mRNA_processing_Reactome // GenMAPP	chr12:120899470-120907464 (-) // 88.31 // q24.31
200045_PM_at	9.37347	9.36871	9.43162	9.11852	9.23825	9.25201	23	ABCF1	ATP binding cassette subfamily F member 1	0006412 // translation // traceable author statement /// 0006413 // translational initiation // inferred from mutant phenotype /// 0006954 // inflammatory response // traceable author statement /// 0008152 // metabolic process // inferred from electronic annotation /// 0042254 // ribosome biogenesis // inferred from direct assay /// 0045727 // positive regulation of translation // inferred from d…	0005634 // nucleus // inferred from electronic annotation /// 0005635 // nuclear envelope // inferred from direct assay /// 0005635 // nuclear envelope // inferred from electronic annotation /// 0005654 // nucleoplasm // inferred from direct assay /// 0005654 // nucleoplasm // inferred from electronic annotation /// 0005737 // cytoplasm // inferred from direct assay /// 0005829 // cytosol // trac…	0000166 // nucleotide binding // inferred from electronic annotation /// 0005515 // protein binding // inferred from physical interaction /// 0005524 // ATP binding // inferred from direct assay /// 0005524 // ATP binding // inferred from electronic annotation /// 0008135 // translation factor activity, RNA binding // traceable author statement /// 0008494 // translation activator activity // inf…	---	chr6:30539176-30559088 (+) // 98.44 // p21.33
200046_PM_at	10.2325	10.2321	10.205	10.1869	10.2084	10.226	1603	DAD1	defender against cell death 1	0001824 // blastocyst development // inferred from electronic annotation /// 0006486 // protein glycosylation // inferred from sequence or structural similarity /// 0006915 // apoptotic process // inferred from electronic annotation /// 0007584 // response to nutrient // inferred from electronic annotation /// 0018279 // protein N-linked glycosylation via asparagine // inferred by curator /// 001…	0005783 // endoplasmic reticulum // inferred from electronic annotation /// 0005789 // endoplasmic reticulum membrane // traceable author statement /// 0008250 // oligosaccharyltransferase complex // inferred from sequence or structural similarity /// 0008250 // oligosaccharyltransferase complex // traceable author statement /// 0016020 // membrane // inferred from direct assay /// 0016021 // int…	0004576 // oligosaccharyl transferase activity // inferred from sequence or structural similarity /// 0004579 // dolichyl-diphosphooligosaccharide-protein glycotransferase activity // inferred by curator /// 0016740 // transferase activity // inferred from electronic annotation /// 0016757 // transferase activity, transferring glycosyl groups // inferred from electronic annotation	---	chr14:23033806-23058129 (-) // 97.28 // q11.2
200047_PM_s_at	10.9275	10.8754	10.696	11.0307	10.9775	10.9293	7528	YY1	YY1 transcription factor	0000122 // negative regulation of transcription from RNA polymerase II promoter // inferred from direct assay /// 0000724 // double-strand break repair via homologous recombination // inferred from mutant phenotype /// 0006281 // DNA repair // inferred from electronic annotation /// 0006310 // DNA recombination // inferred from electronic annotation /// 0006351 // transcription, DNA-templated // …	0005634 // nucleus // inferred from direct assay /// 0005634 // nucleus // inferred from mutant phenotype /// 0005667 // transcription factor complex // inferred from electronic annotation /// 0005737 // cytoplasm // inferred from electronic annotation /// 0016363 // nuclear matrix // inferred from electronic annotation /// 0031011 // Ino80 complex // inferred from direct assay /// 0031519 // PcG…	0000400 // four-way junction DNA binding // inferred from direct assay /// 0001078 // transcriptional repressor activity, RNA polymerase II core promoter proximal region sequence-specific binding // inferred from sequence or structural similarity /// 0001158 // enhancer sequence-specific DNA binding // inferred from mutant phenotype /// 0003676 // nucleic acid binding // inferred from electronic …	---	chr14:100705101-100744804 (+) // 81.02 // q32.2
200048_PM_s_at	11.4246	11.4285	11.4307	11.3819	11.4142	11.4204	10899	JTB	jumping translocation breakpoint	0000910 // cytokinesis // inferred from mutant phenotype /// 0006915 // apoptotic process // inferred from electronic annotation /// 0007049 // cell cycle // inferred from electronic annotation /// 0007067 // mitotic nuclear division // inferred from mutant phenotype /// 0008637 // apoptotic mitochondrial changes // inferred from electronic annotation /// 0042127 // regulation of cell proliferati…	0005737 // cytoplasm // inferred from direct assay /// 0005739 // mitochondrion // inferred from electronic annotation /// 0005813 // centrosome // inferred from direct assay /// 0005815 // microtubule organizing center // inferred from electronic annotation /// 0005819 // spindle // inferred from direct assay /// 0005856 // cytoskeleton // inferred from electronic annotation /// 0005887 // integ…	0019901 // protein kinase binding // inferred from direct assay	---	chr1:153946987-153950160 (-) // 100.0 // q21.3
200049_PM_at	6.83469	6.85554	6.92809	6.75283	6.80642	6.78544	11143	KAT7	K(lysine) acetyltransferase 7	0006260 // DNA replication // inferred from direct assay /// 0006325 // chromatin organization // traceable author statement /// 0006351 // transcription, DNA-templated // inferred from electronic annotation /// 0006355 // regulation of transcription, DNA-templated // inferred from electronic annotation /// 0008152 // metabolic process // inferred from electronic annotation /// 0016568 // chromat…	0000123 // histone acetyltransferase complex // inferred from direct assay /// 0005634 // nucleus // inferred from direct assay /// 0005654 // nucleoplasm // inferred from direct assay /// 0005654 // nucleoplasm // traceable author statement /// 0005730 // nucleolus // inferred from direct assay /// 0005737 // cytoplasm // inferred from direct assay	0003700 // transcription factor activity, sequence-specific DNA binding // inferred from electronic annotation /// 0004402 // histone acetyltransferase activity // inferred from electronic annotation /// 0005515 // protein binding // inferred from physical interaction /// 0008270 // zinc ion binding // inferred from electronic annotation /// 0016740 // transferase activity // inferred from electr…	---	chr17:47866154-47906456 (+) // 98.97 // q21.33
200050_PM_at	10.0269	10.0218	9.92151	10.2029	10.1446	10.1753	7705	ZNF146	zinc finger protein 146	0006355 // regulation of transcription, DNA-templated // traceable author statement	0005634 // nucleus // traceable author statement /// 0005730 // nucleolus // inferred from direct assay /// 0005737 // cytoplasm // inferred from direct assay	0003676 // nucleic acid binding // inferred from electronic annotation /// 0003677 // DNA binding // inferred from electronic annotation /// 0003700 // transcription factor activity, sequence-specific DNA binding // not recorded /// 0008201 // heparin binding // traceable author statement /// 0008270 // zinc ion binding // traceable author statement /// 0046872 // metal ion binding // inferred fr…	---	chr19:36719647-36729666 (+) // 69.93 // q13.12
200051_PM_at	7.3037	7.37216	7.37915	7.24152	7.26085	7.31237	9092	SART1	squamous cell carcinoma antigen recognized by T-cells 1	0000387 // spliceosomal snRNP assembly // traceable author statement /// 0000398 // mRNA splicing, via spliceosome // inferred by curator /// 0000481 // maturation of 5S rRNA // not recorded /// 0006397 // mRNA processing // inferred from electronic annotation /// 0007050 // cell cycle arrest // non-traceable author statement /// 0008380 // RNA splicing // inferred from electronic annotation /// …	0005634 // nucleus // inferred from electronic annotation /// 0005654 // nucleoplasm // inferred from direct assay /// 0005681 // spliceosomal complex // inferred from electronic annotation /// 0005737 // cytoplasm // traceable author statement /// 0005794 // Golgi apparatus // inferred from direct assay /// 0005829 // cytosol // traceable author statement /// 0015030 // Cajal body // inferred fr…	0005515 // protein binding // inferred from physical interaction /// 0044822 // poly(A) RNA binding // inferred from direct assay	---	chr11:65729213-65746565 (+) // 91.3 // q13.1
200052_PM_s_at	10.5943	10.576	10.5697	10.648	10.6592	10.7076	3608	ILF2	interleukin enhancer binding factor 2	0006351 // transcription, DNA-templated // inferred from direct assay /// 0006355 // regulation of transcription, DNA-templated // inferred from electronic annotation /// 0006955 // immune response // inferred from electronic annotation /// 0008152 // metabolic process // inferred from electronic annotation /// 0045893 // positive regulation of transcription, DNA-templated // inferred from direct…	0005634 // nucleus // inferred from direct assay /// 0005654 // nucleoplasm // inferred from direct assay /// 0005730 // nucleolus // inferred from direct assay /// 0005737 // cytoplasm // inferred from electronic annotation /// 0016020 // membrane // inferred from direct assay /// 0030529 // ribonucleoprotein complex // inferred from direct assay	0003677 // DNA binding // inferred from direct assay /// 0003723 // RNA binding // inferred from electronic annotation /// 0003725 // double-stranded RNA binding // inferred from direct assay /// 0005515 // protein binding // inferred from physical interaction /// 0005524 // ATP binding // inferred from electronic annotation /// 0016740 // transferase activity // inferred from electronic annotati…	---	chr1:153634520-153643437 (-) // 95.62 // q21.3
200053_PM_at	8.5846	8.50701	8.57288	8.38766	8.47177	8.62173	9552	SPAG7	sperm associated antigen 7	---	0005634 // nucleus // inferred from electronic annotation	0003676 // nucleic acid binding // inferred from electronic annotation	---	chr17:4862522-4871108 (-) // 97.18 // p13.2
200054_PM_at	7.41511	7.41718	7.39746	7.0828	7.07659	7.1409	8882	ZPR1	ZPR1 zinc finger	0000226 // microtubule cytoskeleton organization // inferred from sequence or structural similarity /// 0001833 // inner cell mass cell proliferation // inferred from electronic annotation /// 0001834 // trophectodermal cell proliferation // inferred from sequence or structural similarity /// 0006397 // mRNA processing // inferred from electronic annotation /// 0007165 // signal transduction // t…	0005634 // nucleus // inferred from direct assay /// 0005654 // nucleoplasm // inferred from direct assay /// 0005730 // nucleolus // inferred from direct assay /// 0005737 // cytoplasm // inferred from direct assay /// 0015030 // Cajal body // inferred from direct assay /// 0030424 // axon // not recorded /// 0030424 // axon // inferred from sequence or structural similarity /// 0030426 // growt…	0005515 // protein binding // inferred from physical interaction /// 0008270 // zinc ion binding // inferred from electronic annotation /// 0030971 // receptor tyrosine kinase binding // inferred from electronic annotation /// 0031369 // translation initiation factor binding // inferred from physical interaction /// 0046872 // metal ion binding // inferred from electronic annotation	---	chr11:116649276-116658726 (-) // 94.06 // q23.3
200055_PM_at	10.4865	10.475	10.5227	10.5682	10.6511	10.6881	6881	TAF10	TATA-box binding protein associated factor 10	0006325 // chromatin organization // traceable author statement /// 0006351 // transcription, DNA-templated // inferred from electronic annotation /// 0006352 // DNA-templated transcription, initiation // inferred from direct assay /// 0006355 // regulation of transcription, DNA-templated // inferred from electronic annotation /// 0006366 // transcription from RNA polymerase II promoter // inferr…	0000125 // PCAF complex // inferred from direct assay /// 0005634 // nucleus // inferred from direct assay /// 0005654 // nucleoplasm // traceable author statement /// 0005669 // transcription factor TFIID complex // inferred from direct assay /// 0005737 // cytoplasm // inferred from direct assay /// 0030914 // STAGA complex // inferred from direct assay /// 0033276 // transcription factor TFTC …	0003700 // transcription factor activity, sequence-specific DNA binding // inferred from direct assay /// 0003713 // transcription coactivator activity // inferred from direct assay /// 0004402 // histone acetyltransferase activity // inferred from direct assay /// 0005515 // protein binding // inferred from physical interaction /// 0019899 // enzyme binding // inferred from physical interaction …	---	chr11:6632072-6633437 (-) // 91.4 // p15.4
200056_PM_s_at	8.89684	8.936	8.83751	9.14621	9.10744	9.01638	10438	C1D	C1D nuclear receptor corepressor	0000460 // maturation of 5.8S rRNA // inferred from mutant phenotype /// 0006351 // transcription, DNA-templated // inferred from electronic annotation /// 0006355 // regulation of transcription, DNA-templated // inferred from electronic annotation /// 0006364 // rRNA processing // inferred from electronic annotation /// 0006915 // apoptotic process // inferred from electronic annotation /// 0045…	0000176 // nuclear exosome (RNase complex) // traceable author statement /// 0005634 // nucleus // inferred from direct assay /// 0005730 // nucleolus // inferred from direct assay /// 0005737 // cytoplasm // inferred from electronic annotation /// 0017053 // transcriptional repressor complex // inferred from electronic annotation	0003677 // DNA binding // inferred from electronic annotation /// 0003714 // transcription corepressor activity // inferred from electronic annotation /// 0003723 // RNA binding // inferred from direct assay /// 0005515 // protein binding // inferred from physical interaction /// 0016922 // ligand-dependent nuclear receptor binding // inferred from electronic annotation	---	chr2:68269339-68290121 (-) // 91.3 // p14
200057_PM_s_at	12.0332	12.005	12.0463	12.076	12.0789	12.1095	4841	NONO	non-POU domain containing, octamer-binding	0000398 // mRNA splicing, via spliceosome // not recorded /// 0006281 // DNA repair // inferred from electronic annotation /// 0006310 // DNA recombination // inferred from electronic annotation /// 0006351 // transcription, DNA-templated // inferred from electronic annotation /// 0006355 // regulation of transcription, DNA-templated // not recorded /// 0006397 // mRNA processing // traceable aut…	0005634 // nucleus // inferred from direct assay /// 0005634 // nucleus // inferred from sequence or structural similarity /// 0005654 // nucleoplasm // inferred from direct assay /// 0005730 // nucleolus // inferred from electronic annotation /// 0016020 // membrane // inferred from direct assay /// 0016363 // nuclear matrix // inferred from direct assay /// 0016607 // nuclear speck // inferred …	0000166 // nucleotide binding // inferred from electronic annotation /// 0000976 // transcription regulatory region sequence-specific DNA binding // not recorded /// 0000980 // RNA polymerase II distal enhancer sequence-specific DNA binding // inferred from sequence or structural similarity /// 0001047 // core promoter binding // inferred from sequence or structural similarity /// 0003676 // nucl…	mRNA_processing_Reactome // GenMAPP	chrX:70503501-70521016 (+) // 89.78 // q13.1 /// chr16:69789321-69791973 (-) // 87.58 // q22.1
200058_PM_s_at	10.204	10.2167	10.2155	10.2072	10.1363	10.1767	23020	SNRNP200	small nuclear ribonucleoprotein, U5 200kDa subunit	0000354 // cis assembly of pre-catalytic spliceosome // inferred by curator /// 0000398 // mRNA splicing, via spliceosome // inferred by curator /// 0000398 // mRNA splicing, via spliceosome // inferred from direct assay /// 0000398 // mRNA splicing, via spliceosome // traceable author statement /// 0001649 // osteoblast differentiation // inferred from direct assay /// 0006397 // mRNA processing…	0005634 // nucleus // inferred from direct assay /// 0005654 // nucleoplasm // inferred from direct assay /// 0005654 // nucleoplasm // traceable author statement /// 0005681 // spliceosomal complex // inferred from direct assay /// 0005682 // U5 snRNP // inferred from direct assay /// 0016020 // membrane // inferred from direct assay /// 0019013 // viral nucleocapsid // inferred from electronic …	0000166 // nucleotide binding // inferred from electronic annotation /// 0003676 // nucleic acid binding // inferred from electronic annotation /// 0004004 // ATP-dependent RNA helicase activity // inferred from direct assay /// 0004386 // helicase activity // inferred from electronic annotation /// 0005515 // protein binding // inferred from physical interaction /// 0005524 // ATP binding // inf…	---	chr2:96940474-96947651 (-) // 98.49 // q11.2
200059_PM_s_at	11.852	11.8803	11.8707	11.6923	11.6951	11.7132	387	RHOA	ras homolog family member A	0000902 // cell morphogenesis // inferred from electronic annotation /// 0001666 // response to hypoxia // inferred from electronic annotation /// 0002363 // alpha-beta T cell lineage commitment // inferred from electronic annotation /// 0006357 // regulation of transcription from RNA polymerase II promoter // inferred from electronic annotation /// 0007010 // cytoskeleton organization // inferre…	0005622 // intracellular // inferred from electronic annotation /// 0005634 // nucleus // inferred from electronic annotation /// 0005737 // cytoplasm // inferred from electronic annotation /// 0005739 // mitochondrion // inferred from electronic annotation /// 0005768 // endosome // inferred from mutant phenotype /// 0005789 // endoplasmic reticulum membrane // traceable author statement /// 000…	0000166 // nucleotide binding // inferred from electronic annotation /// 0003924 // GTPase activity // traceable author statement /// 0005515 // protein binding // inferred from physical interaction /// 0005525 // GTP binding // inferred from direct assay /// 0017022 // myosin binding // inferred from physical interaction /// 0019003 // GDP binding // inferred from electronic annotation /// 00199…	G13_Signaling_Pathway // GenMAPP /// G_Protein_Signaling // GenMAPP /// Wnt_signaling // GenMAPP	chr3:49396929-49449362 (-) // 98.12 // p21.31
200060_PM_s_at	10.1959	10.174	10.1719	10.3176	10.3745	10.2947	10921	RNPS1	RNA binding protein S1, serine-rich domain	0000184 // nuclear-transcribed mRNA catabolic process, nonsense-mediated decay // inferred from direct assay /// 0000184 // nuclear-transcribed mRNA catabolic process, nonsense-mediated decay // inferred from mutant phenotype /// 0000184 // nuclear-transcribed mRNA catabolic process, nonsense-mediated decay // traceable author statement /// 0000381 // regulation of alternative mRNA splicing, via …	0005634 // nucleus // inferred from direct assay /// 0005654 // nucleoplasm // inferred from direct assay /// 0005654 // nucleoplasm // traceable author statement /// 0005737 // cytoplasm // inferred from direct assay /// 0005829 // cytosol // traceable author statement /// 0016607 // nuclear speck // inferred from electronic annotation /// 0035145 // exon-exon junction complex // traceable autho…	0000166 // nucleotide binding // inferred from electronic annotation /// 0003676 // nucleic acid binding // inferred from electronic annotation /// 0003723 // RNA binding // inferred from direct assay /// 0003729 // mRNA binding // non-traceable author statement /// 0003730 // mRNA 3'-UTR binding // inferred from direct assay /// 0005515 // protein binding // inferred from physical interaction //…	mRNA_processing_Reactome // GenMAPP	chr4:11370249-11375356 (+) // 89.6 // p15.33 /// chr16:2303123-2318091 (-) // 91.38 // p13.3
200061_PM_s_at	13.5053	13.4891	13.4558	13.4879	13.4442	13.4528	6229	RPS24	ribosomal protein S24	0000184 // nuclear-transcribed mRNA catabolic process, nonsense-mediated decay // traceable author statement /// 0000462 // maturation of SSU-rRNA from tricistronic rRNA transcript (SSU-rRNA, 5.8S rRNA, LSU-rRNA) // not recorded /// 0006364 // rRNA processing // inferred from mutant phenotype /// 0006412 // translation // inferred by curator /// 0006412 // translation // traceable author statemen…	0005622 // intracellular // inferred from electronic annotation /// 0005634 // nucleus // inferred from direct assay /// 0005730 // nucleolus // not recorded /// 0005737 // cytoplasm // inferred from direct assay /// 0005829 // cytosol // traceable author statement /// 0005840 // ribosome // inferred from electronic annotation /// 0015935 // small ribosomal subunit // inferred from direct assay /…	0000166 // nucleotide binding // inferred from electronic annotation /// 0003735 // structural constituent of ribosome // non-traceable author statement /// 0031369 // translation initiation factor binding // inferred from sequence or structural similarity /// 0044822 // poly(A) RNA binding // inferred from direct assay	mRNA_processing_binding_Reactome // GenMAPP /// Ribosomal_Proteins // GenMAPP /// Ribosomal_Proteins // GenMAPP /// Ribosomal_Proteins // GenMAPP	chr10:79795108-79800454 (+) // 91.45 // q22.3
200062_PM_s_at	13.0387	13.0372	13.0179	12.9771	13.0013	12.9928	6156	RPL30	ribosomal protein L30	0000184 // nuclear-transcribed mRNA catabolic process, nonsense-mediated decay // traceable author statement /// 0002181 // cytoplasmic translation // not recorded /// 0006412 // translation // non-traceable author statement /// 0006412 // translation // traceable author statement /// 0006413 // translational initiation // traceable author statement /// 0006414 // translational elongation // trac…	0005622 // intracellular // inferred from electronic annotation /// 0005634 // nucleus // inferred from direct assay /// 0005654 // nucleoplasm // inferred from direct assay /// 0005737 // cytoplasm // inferred from direct assay /// 0005829 // cytosol // traceable author statement /// 0005840 // ribosome // inferred from electronic annotation /// 0005925 // focal adhesion // inferred from direct …	0003723 // RNA binding // traceable author statement /// 0003735 // structural constituent of ribosome // non-traceable author statement /// 0003735 // structural constituent of ribosome // traceable author statement /// 0005515 // protein binding // inferred from physical interaction /// 0044822 // poly(A) RNA binding // inferred from direct assay /// 0046872 // metal ion binding // inferred fro…	Ribosomal_Proteins // GenMAPP /// Ribosomal_Proteins // GenMAPP /// Ribosomal_Proteins // GenMAPP	chr8:99053953-99057752 (-) // 98.74 // q22.2
200063_PM_s_at	12.9164	12.8998	12.8263	12.9516	12.9294	12.8837	4869	NPM1	nucleophosmin (nucleolar phosphoprotein B23, numatrin)	0006281 // DNA repair // inferred from direct assay /// 0006334 // nucleosome assembly // inferred from direct assay /// 0006334 // nucleosome assembly // traceable author statement /// 0006886 // intracellular protein transport // traceable author statement /// 0006913 // nucleocytoplasmic transport // inferred from direct assay /// 0006913 // nucleocytoplasmic transport // traceable author stat…	0005634 // nucleus // inferred from direct assay /// 0005634 // nucleus // inferred from sequence or structural similarity /// 0005654 // nucleoplasm // inferred from direct assay /// 0005654 // nucleoplasm // traceable author statement /// 0005730 // nucleolus // inferred from direct assay /// 0005737 // cytoplasm // inferred from direct assay /// 0005737 // cytoplasm // inferred from sequence o…	0003676 // nucleic acid binding // inferred from electronic annotation /// 0003713 // transcription coactivator activity // inferred from direct assay /// 0003723 // RNA binding // inferred from direct assay /// 0004860 // protein kinase inhibitor activity // inferred from direct assay /// 0005515 // protein binding // inferred from physical interaction /// 0019901 // protein kinase binding // in…	Nuclear_Receptors // GenMAPP	chr5:170814865-170837887 (+) // 91.8 // q35.1 /// chr5:93018225-93019510 (-) // 89.67 // q15
200064_PM_at	12.2739	12.2629	12.2974	12.3323	12.3162	12.3649	3326	HSP90AB1	heat shock protein 90kDa alpha family class B member 1	0001890 // placenta development // inferred from electronic annotation /// 0006457 // protein folding // inferred from electronic annotation /// 0006950 // response to stress // inferred from electronic annotation /// 0006986 // response to unfolded protein // non-traceable author statement /// 0007411 // axon guidance // traceable author statement /// 0009651 // response to salt stress // inferr…	0005622 // intracellular // inferred from electronic annotation /// 0005654 // nucleoplasm // traceable author statement /// 0005737 // cytoplasm // inferred from direct assay /// 0005739 // mitochondrion // inferred from direct assay /// 0005829 // cytosol // traceable author statement /// 0008180 // COP9 signalosome // inferred from direct assay /// 0009986 // cell surface // inferred from elec…	0000166 // nucleotide binding // inferred from electronic annotation /// 0002134 // UTP binding // inferred from electronic annotation /// 0002135 // CTP binding // inferred from electronic annotation /// 0003725 // double-stranded RNA binding // inferred from direct assay /// 0005515 // protein binding // inferred from physical interaction /// 0005524 // ATP binding // inferred from electronic a…	---	chr4:88813270-88815273 (+) // 89.59 // q22.1 /// chr6:44217242-44221453 (+) // 91.37 // p21.1
200065_PM_s_at	11.4589	11.4519	11.4724	11.4955	11.5603	11.5764	375	ARF1	ADP ribosylation factor 1	0002090 // regulation of receptor internalization // inferred from sequence or structural similarity /// 0006644 // phospholipid metabolic process // traceable author statement /// 0006661 // phosphatidylinositol biosynthetic process // traceable author statement /// 0006810 // transport // inferred from electronic annotation /// 0006878 // cellular copper ion homeostasis // inferred from mutant …	0000139 // Golgi membrane // traceable author statement /// 0005622 // intracellular // inferred from electronic annotation /// 0005737 // cytoplasm // inferred from electronic annotation /// 0005770 // late endosome // inferred from electronic annotation /// 0005778 // peroxisomal membrane // inferred from electronic annotation /// 0005794 // Golgi apparatus // inferred from electronic annotatio…	0000166 // nucleotide binding // inferred from electronic annotation /// 0000287 // magnesium ion binding // inferred from electronic annotation /// 0003924 // GTPase activity // traceable author statement /// 0005057 // receptor signaling protein activity // traceable author statement /// 0005515 // protein binding // inferred from physical interaction /// 0005525 // GTP binding // inferred from…	---	chr1:228270428-228286824 (+) // 98.52 // q42.13
200066_PM_at	9.29691	9.39071	9.4476	9.2702	9.39597	9.40987	3550	IK	IK cytokine, down-regulator of HLA II	0006955 // immune response // traceable author statement /// 0007267 // cell-cell signaling // traceable author statement	0005615 // extracellular space // traceable author statement /// 0005634 // nucleus // inferred from electronic annotation /// 0005654 // nucleoplasm // inferred from direct assay /// 0005730 // nucleolus // inferred from direct assay	0005515 // protein binding // inferred from physical interaction /// 0042802 // identical protein binding // inferred from physical interaction	---	chr5:140027383-140042064 (+) // 92.23 // q31.3
200067_PM_x_at	10.5201	10.6138	10.4264	10.6812	10.7089	10.6011	8724	SNX3	sorting nexin 3	0006810 // transport // inferred from electronic annotation /// 0006897 // endocytosis // --- /// 0009617 // response to bacterium // inferred from direct assay /// 0010324 // membrane invagination // inferred from direct assay /// 0010976 // positive regulation of neuron projection development // inferred from sequence or structural similarity /// 0015031 // protein transport // inferred from el…	0005737 // cytoplasm // inferred from direct assay /// 0005768 // endosome // inferred from electronic annotation /// 0005769 // early endosome // inferred from direct assay /// 0005829 // cytosol // inferred from direct assay /// 0005829 // cytosol // traceable author statement /// 0010008 // endosome membrane // inferred from direct assay /// 0019898 // extrinsic component of membrane // not re…	0005515 // protein binding // inferred from physical interaction /// 0008289 // lipid binding // inferred from electronic annotation /// 0010314 // phosphatidylinositol-5-phosphate binding // inferred from sequence or structural similarity /// 0019903 // protein phosphatase binding // inferred from physical interaction /// 0032266 // phosphatidylinositol-3-phosphate binding // inferred from direc…	---	chr6:108532425-108582464 (-) // 87.64 // q21
200068_PM_s_at	11.8344	11.8566	11.8916	12.0089	11.9756	11.9772	821	CANX	calnexin	0002474 // antigen processing and presentation of peptide antigen via MHC class I // traceable author statement /// 0006457 // protein folding // traceable author statement /// 0007568 // aging // inferred from electronic annotation /// 0009306 // protein secretion // traceable author statement /// 0018279 // protein N-linked glycosylation via asparagine // traceable author statement /// 0019886 …	0005737 // cytoplasm // inferred from electronic annotation /// 0005783 // endoplasmic reticulum // inferred from direct assay /// 0005788 // endoplasmic reticulum lumen // traceable author statement /// 0005789 // endoplasmic reticulum membrane // inferred from direct assay /// 0005790 // smooth endoplasmic reticulum // inferred from electronic annotation /// 0005791 // rough endoplasmic reticul…	0001948 // glycoprotein binding // inferred from electronic annotation /// 0005509 // calcium ion binding // inferred from electronic annotation /// 0005515 // protein binding // inferred from physical interaction /// 0030246 // carbohydrate binding // inferred from electronic annotation /// 0034185 // apolipoprotein binding // inferred from electronic annotation /// 0035255 // ionotropic glutama…	---	chr5:179126011-179157652 (+) // 92.84 // q35.3
200069_PM_at	7.90735	7.71395	7.79305	7.89673	7.86409	7.79361	9733	SART3	squamous cell carcinoma antigen recognized by T-cells 3	0000244 // spliceosomal tri-snRNP complex assembly // inferred from direct assay /// 0000387 // spliceosomal snRNP assembly // inferred from direct assay /// 0000398 // mRNA splicing, via spliceosome // inferred from direct assay /// 0000902 // cell morphogenesis // inferred from electronic annotation /// 0006334 // nucleosome assembly // inferred from direct assay /// 0006396 // RNA processing /…	0005622 // intracellular // inferred from electronic annotation /// 0005634 // nucleus // inferred from direct assay /// 0005654 // nucleoplasm // inferred from direct assay /// 0005691 // U6atac snRNP // inferred from direct assay /// 0005737 // cytoplasm // inferred from electronic annotation /// 0015030 // Cajal body // inferred from direct assay /// 0016607 // nuclear speck // inferred from e…	0000166 // nucleotide binding // inferred from electronic annotation /// 0003676 // nucleic acid binding // inferred from electronic annotation /// 0003723 // RNA binding // inferred from electronic annotation /// 0005515 // protein binding // inferred from physical interaction /// 0017070 // U6 snRNA binding // inferred from direct assay /// 0030621 // U4 snRNA binding // inferred from direct as…	---	chr12:108915992-108954940 (-) // 98.25 // q23.3
200070_PM_at	6.65686	6.68103	6.64913	6.61687	6.85961	6.7519	27013	CNPPD1	cyclin Pas1/PHO80 domain containing 1	0000079 // regulation of cyclin-dependent protein serine/threonine kinase activity // inferred from electronic annotation	0016020 // membrane // inferred from electronic annotation /// 0016021 // integral component of membrane // inferred from electronic annotation	0019901 // protein kinase binding // inferred from electronic annotation	---	chr2:220036619-220041638 (-) // 98.33 // q35
200071_PM_at	9.22587	9.32917	9.15976	9.2386	9.23867	9.2475	10285	SMNDC1	survival motor neuron domain containing 1	0000245 // spliceosomal complex assembly // not recorded /// 0000375 // RNA splicing, via transesterification reactions // traceable author statement /// 0006397 // mRNA processing // inferred from electronic annotation /// 0006397 // mRNA processing // traceable author statement /// 0006915 // apoptotic process // inferred from electronic annotation /// 0008380 // RNA splicing // inferred from e…	0005634 // nucleus // traceable author statement /// 0005654 // nucleoplasm // inferred from direct assay /// 0005681 // spliceosomal complex // inferred from electronic annotation /// 0005737 // cytoplasm // inferred from electronic annotation /// 0015030 // Cajal body // inferred from electronic annotation /// 0016607 // nuclear speck // inferred from electronic annotation /// 0045111 // interm…	0003723 // RNA binding // inferred from electronic annotation /// 0005515 // protein binding // inferred from physical interaction /// 0044822 // poly(A) RNA binding // inferred from direct assay	---	chr10:112052507-112064697 (-) // 97.4 // q25.2
200072_PM_s_at	11.2279	11.2493	11.2602	11.1253	11.2651	11.2359	4670	HNRNPM	heterogeneous nuclear ribonucleoprotein M	0000380 // alternative mRNA splicing, via spliceosome // inferred from mutant phenotype /// 0000398 // mRNA splicing, via spliceosome // inferred by curator /// 0000398 // mRNA splicing, via spliceosome // traceable author statement /// 0006397 // mRNA processing // inferred from electronic annotation /// 0008380 // RNA splicing // traceable author statement /// 0010467 // gene expression // trac…	0005634 // nucleus // inferred from electronic annotation /// 0005654 // nucleoplasm // inferred from direct assay /// 0005654 // nucleoplasm // traceable author statement /// 0005681 // spliceosomal complex // inferred from direct assay /// 0005730 // nucleolus // inferred from electronic annotation /// 0005887 // integral component of plasma membrane // traceable author statement /// 0016020 //…	0000166 // nucleotide binding // inferred from electronic annotation /// 0003676 // nucleic acid binding // inferred from electronic annotation /// 0003723 // RNA binding // non-traceable author statement /// 0003823 // antigen binding // inferred from electronic annotation /// 0005515 // protein binding // inferred from physical interaction /// 0019904 // protein domain specific binding // infer…	---	chr19:8509650-8553885 (+) // 98.37 // p13.2
200073_PM_s_at	11.2875	11.3154	11.1769	11.3946	11.2586	11.2929	3184	HNRNPD	heterogeneous nuclear ribonucleoprotein D	0000398 // mRNA splicing, via spliceosome // traceable author statement /// 0006351 // transcription, DNA-templated // inferred from electronic annotation /// 0006355 // regulation of transcription, DNA-templated // non-traceable author statement /// 0006396 // RNA processing // traceable author statement /// 0006401 // RNA catabolic process // traceable author statement /// 0008380 // RNA splici…	0005634 // nucleus // non-traceable author statement /// 0005654 // nucleoplasm // inferred from direct assay /// 0005654 // nucleoplasm // traceable author statement /// 0005737 // cytoplasm // inferred from electronic annotation /// 0005829 // cytosol // traceable author statement /// 0019013 // viral nucleocapsid // inferred from electronic annotation /// 0030529 // ribonucleoprotein complex /…	0000166 // nucleotide binding // inferred from electronic annotation /// 0003676 // nucleic acid binding // inferred from electronic annotation /// 0003677 // DNA binding // inferred from electronic annotation /// 0003723 // RNA binding // inferred from direct assay /// 0003723 // RNA binding // non-traceable author statement /// 0005515 // protein binding // inferred from physical interaction //…	mRNA_processing_Reactome // GenMAPP	chr4:83275123-83294767 (-) // 80.85 // q21.22
200074_PM_s_at	12.5108	12.5016	12.482	12.4072	12.4752	12.3866	9045 /// 144581	RPL14 /// RPL14P1	ribosomal protein L14 /// ribosomal protein L14 pseudogene 1	0000184 // nuclear-transcribed mRNA catabolic process, nonsense-mediated decay // traceable author statement /// 0006364 // rRNA processing // inferred from mutant phenotype /// 0006412 // translation // non-traceable author statement /// 0006412 // translation // traceable author statement /// 0006413 // translational initiation // traceable author statement /// 0006414 // translational elongati…	0005622 // intracellular // inferred from electronic annotation /// 0005737 // cytoplasm // inferred from direct assay /// 0005829 // cytosol // traceable author statement /// 0005840 // ribosome // inferred from electronic annotation /// 0016020 // membrane // inferred from direct assay /// 0022625 // cytosolic large ribosomal subunit // inferred from direct assay /// 0030529 // ribonucleoprotei…	0003723 // RNA binding // traceable author statement /// 0003735 // structural constituent of ribosome // non-traceable author statement /// 0005515 // protein binding // inferred from physical interaction /// 0044822 // poly(A) RNA binding // inferred from direct assay	Ribosomal_Proteins // GenMAPP	chr12:63359099-63359795 (+) // 93.58 // q14.2 /// chr3:40499379-40503766 (+) // 93.72 // p22.1
200075_PM_s_at	9.58443	9.66404	9.61568	9.68916	9.8218	9.85083	2987	GUK1	guanylate kinase 1	0006163 // purine nucleotide metabolic process // inferred from direct assay /// 0006185 // dGDP biosynthetic process // inferred from electronic annotation /// 0015949 // nucleobase-containing small molecule interconversion // traceable author statement /// 0016310 // phosphorylation // inferred from electronic annotation /// 0017144 // drug metabolic process // traceable author statement /// 00…	0005829 // cytosol // traceable author statement	0000166 // nucleotide binding // inferred from electronic annotation /// 0004385 // guanylate kinase activity // inferred from direct assay /// 0005524 // ATP binding // inferred from electronic annotation /// 0016301 // kinase activity // inferred from electronic annotation /// 0016740 // transferase activity // inferred from electronic annotation	P1-PWY // HumanCyc /// PWY-6125 // HumanCyc	chr1:228327990-228336644 (+) // 97.48 // q42.13
200076_PM_s_at	8.1137	8.20012	8.21728	8.32071	8.37925	8.39767	79036	KXD1	KxDL motif containing 1	0016192 // vesicle-mediated transport // inferred from sequence or structural similarity	0031083 // BLOC-1 complex // inferred from sequence or structural similarity	0005515 // protein binding // inferred from physical interaction	---	chr19:18668603-18680184 (+) // 98.68 // p13.11
200077_PM_s_at	13.0019	13.014	13.0146	13.0235	13.0036	13.0056	4946	OAZ1	ornithine decarboxylase antizyme 1	0006521 // regulation of cellular amino acid metabolic process // traceable author statement /// 0006595 // polyamine metabolic process // traceable author statement /// 0006596 // polyamine biosynthetic process // inferred from electronic annotation /// 0006810 // transport // inferred from electronic annotation /// 0034641 // cellular nitrogen compound metabolic process // traceable author stat…	0005829 // cytosol // traceable author statement	0004857 // enzyme inhibitor activity // inferred from electronic annotation /// 0005515 // protein binding // inferred from physical interaction /// 0008073 // ornithine decarboxylase inhibitor activity // inferred from direct assay /// 0008073 // ornithine decarboxylase inhibitor activity // inferred from sequence or structural similarity	Nucleotide_Metabolism // GenMAPP /// ORNDEG-PWY // HumanCyc /// ORNSPNANA-PWY // HumanCyc /// PWY-46 // HumanCyc	chr19:2269537-2273302 (+) // 99.26 // p13.3
200078_PM_s_at	10.7718	10.6973	10.7207	10.5341	10.5866	10.6537	533	ATP6V0B	ATPase, H+ transporting, lysosomal 21kDa, V0 subunit b	0006810 // transport // inferred from electronic annotation /// 0006811 // ion transport // inferred from electronic annotation /// 0006879 // cellular iron ion homeostasis // traceable author statement /// 0007035 // vacuolar acidification // not recorded /// 0008286 // insulin receptor signaling pathway // traceable author statement /// 0015991 // ATP hydrolysis coupled proton transport // infe…	0000220 // vacuolar proton-transporting V-type ATPase, V0 domain // not recorded /// 0005768 // endosome // inferred from electronic annotation /// 0005773 // vacuole // inferred from electronic annotation /// 0005774 // vacuolar membrane // inferred from electronic annotation /// 0010008 // endosome membrane // traceable author statement /// 0016020 // membrane // inferred from electronic annota…	0005215 // transporter activity // traceable author statement /// 0015078 // hydrogen ion transmembrane transporter activity // inferred from electronic annotation /// 0046961 // proton-transporting ATPase activity, rotational mechanism // not recorded	---	chr1:44440647-44443966 (+) // 95.85 // p34.1
200079_PM_s_at	10.8407	10.8304	10.8447	10.7922	10.8113	10.8444	3735	KARS	lysyl-tRNA synthetase	0006412 // translation // inferred from electronic annotation /// 0006418 // tRNA aminoacylation for protein translation // traceable author statement /// 0006430 // lysyl-tRNA aminoacylation // inferred from direct assay /// 0008033 // tRNA processing // non-traceable author statement /// 0010467 // gene expression // traceable author statement /// 0015966 // diadenosine tetraphosphate biosynthe…	0005576 // extracellular region // inferred from electronic annotation /// 0005634 // nucleus // inferred from electronic annotation /// 0005737 // cytoplasm // inferred from direct assay /// 0005739 // mitochondrion // inferred from direct assay /// 0005759 // mitochondrial matrix // traceable author statement /// 0005829 // cytosol // traceable author statement /// 0005886 // plasma membrane //…	0000049 // tRNA binding // non-traceable author statement /// 0000166 // nucleotide binding // inferred from electronic annotation /// 0003676 // nucleic acid binding // inferred from electronic annotation /// 0004812 // aminoacyl-tRNA ligase activity // inferred from electronic annotation /// 0004824 // lysine-tRNA ligase activity // inferred from direct assay /// 0004824 // lysine-tRNA ligase a…	---	chr16:75661792-75681563 (-) // 99.9 // q23.1
200080_PM_s_at	12.7535	12.7987	12.5311	12.8179	12.7651	12.6385	3020 /// 440926	H3F3A /// H3F3AP4	H3 histone, family 3A /// H3 histone, family 3A, pseudogene 4	0000183 // chromatin silencing at rDNA // traceable author statement /// 0006334 // nucleosome assembly // inferred from direct assay /// 0006334 // nucleosome assembly // inferred from mutant phenotype /// 0006336 // DNA replication-independent nucleosome assembly // inferred from direct assay /// 0007264 // small GTPase mediated signal transduction // traceable author statement /// 0007420 // b…	0000228 // nuclear chromosome // inferred from direct assay /// 0000786 // nucleosome // inferred from direct assay /// 0000788 // nuclear nucleosome // inferred from direct assay /// 0005576 // extracellular region // traceable author statement /// 0005634 // nucleus // inferred from direct assay /// 0005654 // nucleoplasm // traceable author statement /// 0005694 // chromosome // inferred from …	0000979 // RNA polymerase II core promoter sequence-specific DNA binding // inferred from direct assay /// 0000980 // RNA polymerase II distal enhancer sequence-specific DNA binding // inferred from direct assay /// 0003677 // DNA binding // inferred from electronic annotation /// 0005515 // protein binding // inferred from physical interaction /// 0031492 // nucleosomal DNA binding // inferred f…	---	chr1:226250427-226259702 (+) // 86.64 // q42.12
200081_PM_s_at	13.1002	13.0718	13.0797	13.0466	13.0797	13.0446	6194	RPS6	ribosomal protein S6	0000028 // ribosomal small subunit assembly // inferred from electronic annotation /// 0000082 // G1/S transition of mitotic cell cycle // inferred from electronic annotation /// 0000184 // nuclear-transcribed mRNA catabolic process, nonsense-mediated decay // traceable author statement /// 0001890 // placenta development // inferred from electronic annotation /// 0002309 // T cell proliferation …	0005622 // intracellular // inferred from electronic annotation /// 0005634 // nucleus // inferred from direct assay /// 0005730 // nucleolus // inferred from direct assay /// 0005737 // cytoplasm // inferred from direct assay /// 0005829 // cytosol // traceable author statement /// 0005840 // ribosome // inferred from electronic annotation /// 0005844 // polysome // inferred from electronic anno…	0003735 // structural constituent of ribosome // inferred from electronic annotation /// 0005515 // protein binding // inferred from physical interaction /// 0019901 // protein kinase binding // inferred from physical interaction /// 0044822 // poly(A) RNA binding // inferred from direct assay	mRNA_processing_binding_Reactome // GenMAPP /// Ribosomal_Proteins // GenMAPP /// Ribosomal_Proteins // GenMAPP /// Ribosomal_Proteins // GenMAPP	chr9:19200301-19379609 (-) // 81.3 // p22.1
200082_PM_s_at	12.9932	12.9668	12.9812	12.9696	12.9714	12.972	6201	RPS7	ribosomal protein S7	0000184 // nuclear-transcribed mRNA catabolic process, nonsense-mediated decay // traceable author statement /// 0006364 // rRNA processing // inferred from mutant phenotype /// 0006412 // translation // inferred by curator /// 0006412 // translation // non-traceable author statement /// 0006412 // translation // traceable author statement /// 0006413 // translational initiation // traceable auth…	0005622 // intracellular // inferred from electronic annotation /// 0005634 // nucleus // inferred from direct assay /// 0005730 // nucleolus // inferred from direct assay /// 0005737 // cytoplasm // inferred from direct assay /// 0005815 // microtubule organizing center // inferred from electronic annotation /// 0005829 // cytosol // traceable author statement /// 0005840 // ribosome // inferred…	0003723 // RNA binding // non-traceable author statement /// 0003735 // structural constituent of ribosome // inferred from electronic annotation /// 0005515 // protein binding // inferred from physical interaction /// 0044822 // poly(A) RNA binding // inferred from direct assay	mRNA_processing_binding_Reactome // GenMAPP /// Ribosomal_Proteins // GenMAPP /// Ribosomal_Proteins // GenMAPP /// Ribosomal_Proteins // GenMAPP	chr2:3622908-3628502 (+) // 83.42 // p25.3
200083_PM_at	10.0093	10.0292	10.0208	9.87233	9.96755	10.0229	23326	USP22	ubiquitin specific peptidase 22	0006325 // chromatin organization // traceable author statement /// 0006351 // transcription, DNA-templated // inferred from electronic annotation /// 0006355 // regulation of transcription, DNA-templated // inferred from electronic annotation /// 0006508 // proteolysis // inferred from electronic annotation /// 0006511 // ubiquitin-dependent protein catabolic process // inferred from electronic …	0000124 // SAGA complex // inferred from direct assay /// 0005634 // nucleus // inferred from electronic annotation /// 0070461 // SAGA-type complex // inferred from direct assay	0003713 // transcription coactivator activity // inferred from direct assay /// 0004197 // cysteine-type endopeptidase activity // not recorded /// 0004843 // ubiquitin-specific protease activity // inferred from direct assay /// 0004843 // ubiquitin-specific protease activity // inferred from mutant phenotype /// 0005515 // protein binding // inferred from physical interaction /// 0008233 // pep…	---	chr17:20902905-20946352 (-) // 88.49 // p11.2
200084_PM_at	10.109	10.135	10.0629	10.0935	10.2047	10.1554	10944	C11orf58	chromosome 11 open reading frame 58	---	---	---	---	chr11:16760193-16777566 (+) // 93.82 // p15.1
200085_PM_s_at	11.39	11.3849	11.3913	11.3081	11.364	11.3783	6923	TCEB2	transcription elongation factor B (SIII), polypeptide 2 (18kDa, elongin B)	0006351 // transcription, DNA-templated // inferred from electronic annotation /// 0006355 // regulation of transcription, DNA-templated // inferred from electronic annotation /// 0006366 // transcription from RNA polymerase II promoter // traceable author statement /// 0006368 // transcription elongation from RNA polymerase II promoter // traceable author statement /// 0006414 // translational e…	0005634 // nucleus // inferred from electronic annotation /// 0005654 // nucleoplasm // traceable author statement /// 0005829 // cytosol // traceable author statement /// 0030891 // VCB complex // not recorded /// 0031462 // Cul2-RING ubiquitin ligase complex // inferred from direct assay /// 0031466 // Cul5-RING ubiquitin ligase complex // inferred from direct assay /// 0070062 // extracellular…	0003746 // translation elongation factor activity // inferred from electronic annotation /// 0005515 // protein binding // inferred from physical interaction /// 0031625 // ubiquitin protein ligase binding // inferred from direct assay	---	chr16:2821415-2827281 (-) // 77.82 // p13.3
200086_PM_s_at	11.2624	11.2892	11.2848	11.4055	11.4787	11.5092	1327	COX4I1	cytochrome c oxidase subunit IV isoform 1	0006091 // generation of precursor metabolites and energy // traceable author statement /// 0006123 // mitochondrial electron transport, cytochrome c to oxygen // not recorded /// 0006367 // transcription initiation from RNA polymerase II promoter // traceable author statement /// 0007584 // response to nutrient // inferred from electronic annotation /// 0009060 // aerobic respiration // not reco…	0005634 // nucleus // inferred from direct assay /// 0005739 // mitochondrion // inferred from direct assay /// 0005743 // mitochondrial inner membrane // traceable author statement /// 0005751 // mitochondrial respiratory chain complex IV // not recorded /// 0016020 // membrane // inferred from direct assay /// 0031966 // mitochondrial membrane // inferred from electronic annotation /// 0070062 …	0004129 // cytochrome-c oxidase activity // inferred from electronic annotation /// 0005515 // protein binding // inferred from physical interaction	Electron_Transport_Chain // GenMAPP	chr16:85833330-85840605 (+) // 50.86 // q24.1
200087_PM_s_at	11.7131	11.6963	11.6688	11.7916	11.7379	11.7641	10959	TMED2	transmembrane p24 trafficking protein 2	0001893 // maternal placenta development // inferred from electronic annotation /// 0006810 // transport // inferred from electronic annotation /// 0006886 // intracellular protein transport // inferred from direct assay /// 0006888 // ER to Golgi vesicle-mediated transport // traceable author statement /// 0007030 // Golgi organization // inferred from mutant phenotype /// 0015031 // protein tra…	0005783 // endoplasmic reticulum // inferred from direct assay /// 0005789 // endoplasmic reticulum membrane // traceable author statement /// 0005793 // endoplasmic reticulum-Golgi intermediate compartment // inferred from direct assay /// 0005794 // Golgi apparatus // inferred from direct assay /// 0012507 // ER to Golgi transport vesicle membrane // traceable author statement /// 0016020 // me…	0005515 // protein binding // inferred from physical interaction	---	chr12:124074913-124083128 (+) // 92.36 // q24.31
200088_PM_x_at	13.3254	13.3148	13.325	13.3869	13.4019	13.4186	6136	RPL12	ribosomal protein L12	0000027 // ribosomal large subunit assembly // not recorded /// 0000184 // nuclear-transcribed mRNA catabolic process, nonsense-mediated decay // traceable author statement /// 0006412 // translation // not recorded /// 0006412 // translation // non-traceable author statement /// 0006412 // translation // traceable author statement /// 0006413 // translational initiation // traceable author state…	0005622 // intracellular // not recorded /// 0005622 // intracellular // --- /// 0005829 // cytosol // traceable author statement /// 0005840 // ribosome // inferred from electronic annotation /// 0005925 // focal adhesion // inferred from direct assay /// 0012505 // endomembrane system // not recorded /// 0012505 // endomembrane system // --- /// 0016020 // membrane // inferred from direct assay…	0003723 // RNA binding // inferred from electronic annotation /// 0003735 // structural constituent of ribosome // not recorded /// 0003735 // structural constituent of ribosome // non-traceable author statement /// 0005515 // protein binding // inferred from physical interaction /// 0005543 // phospholipid binding // not recorded /// 0005543 // phospholipid binding // --- /// 0019843 // rRNA bin…	Ribosomal_Proteins // GenMAPP	chr2:204045678-204056058 (+) // 76.19 // q33.2
200089_PM_s_at	12.8769	12.93	12.854	12.8778	12.8856	12.8564	6124	RPL4	ribosomal protein L4	0000184 // nuclear-transcribed mRNA catabolic process, nonsense-mediated decay // traceable author statement /// 0002181 // cytoplasmic translation // not recorded /// 0006412 // translation // non-traceable author statement /// 0006412 // translation // traceable author statement /// 0006413 // translational initiation // traceable author statement /// 0006414 // translational elongation // trac…	0005634 // nucleus // inferred from direct assay /// 0005730 // nucleolus // inferred from direct assay /// 0005737 // cytoplasm // inferred from direct assay /// 0005829 // cytosol // traceable author statement /// 0005840 // ribosome // inferred from electronic annotation /// 0005925 // focal adhesion // inferred from direct assay /// 0016020 // membrane // inferred from direct assay /// 002262…	0003723 // RNA binding // traceable author statement /// 0003735 // structural constituent of ribosome // non-traceable author statement /// 0005515 // protein binding // inferred from physical interaction /// 0044822 // poly(A) RNA binding // inferred from direct assay	Ribosomal_Proteins // GenMAPP	chr15:66791655-66797176 (-) // 90.08 // q22.31
200090_PM_at	10.5312	10.5519	10.4761	10.7375	10.6774	10.7781	2339	FNTA	farnesyltransferase, CAAX box, alpha	0006915 // apoptotic process // traceable author statement /// 0006921 // cellular component disassembly involved in execution phase of apoptosis // traceable author statement /// 0007179 // transforming growth factor beta receptor signaling pathway // traceable author statement /// 0007603 // phototransduction, visible light // traceable author statement /// 0008152 // metabolic process // infer…	0005737 // cytoplasm // traceable author statement /// 0005829 // cytosol // traceable author statement /// 0005875 // microtubule associated complex // inferred from direct assay /// 0005953 // CAAX-protein geranylgeranyltransferase complex // inferred from direct assay /// 0005965 // protein farnesyltransferase complex // inferred from direct assay	0004659 // prenyltransferase activity // inferred from electronic annotation /// 0004660 // protein farnesyltransferase activity // inferred from direct assay /// 0004661 // protein geranylgeranyltransferase activity // inferred from direct assay /// 0004662 // CAAX-protein geranylgeranyltransferase activity // not recorded /// 0004663 // Rab geranylgeranyltransferase activity // inferred from el…	---	chr8:42919278-42940931 (+) // 92.37 // p11.21
200091_PM_s_at	12.2688	12.3146	12.1785	12.2955	12.3062	12.2166	6230	RPS25	ribosomal protein S25	0000028 // ribosomal small subunit assembly // inferred from electronic annotation /// 0000184 // nuclear-transcribed mRNA catabolic process, nonsense-mediated decay // traceable author statement /// 0006412 // translation // inferred by curator /// 0006412 // translation // non-traceable author statement /// 0006412 // translation // traceable author statement /// 0006413 // translational initia…	0005634 // nucleus // inferred from direct assay /// 0005730 // nucleolus // inferred from direct assay /// 0005737 // cytoplasm // inferred from direct assay /// 0005829 // cytosol // traceable author statement /// 0005840 // ribosome // inferred from direct assay /// 0005840 // ribosome // non-traceable author statement /// 0015935 // small ribosomal subunit // inferred from direct assay /// 00…	0003723 // RNA binding // non-traceable author statement /// 0003735 // structural constituent of ribosome // inferred from electronic annotation /// 0005515 // protein binding // inferred from physical interaction /// 0044822 // poly(A) RNA binding // inferred from direct assay	Ribosomal_Proteins // GenMAPP /// Ribosomal_Proteins // GenMAPP	chr11:118886429-118889326 (-) // 80.66 // q23.3
200092_PM_s_at	13.4447	13.4415	13.4076	13.4185	13.4038	13.4027	6167	RPL37	ribosomal protein L37	0000184 // nuclear-transcribed mRNA catabolic process, nonsense-mediated decay // traceable author statement /// 0006412 // translation // non-traceable author statement /// 0006412 // translation // traceable author statement /// 0006413 // translational initiation // traceable author statement /// 0006414 // translational elongation // traceable author statement /// 0006415 // translational ter…	0005622 // intracellular // inferred from electronic annotation /// 0005829 // cytosol // traceable author statement /// 0005840 // ribosome // inferred from electronic annotation /// 0022625 // cytosolic large ribosomal subunit // inferred from direct assay /// 0022625 // cytosolic large ribosomal subunit // traceable author statement /// 0030529 // ribonucleoprotein complex // inferred from ele…	0003723 // RNA binding // traceable author statement /// 0003735 // structural constituent of ribosome // non-traceable author statement /// 0003735 // structural constituent of ribosome // traceable author statement /// 0019843 // rRNA binding // inferred from electronic annotation /// 0046872 // metal ion binding // inferred from electronic annotation	Ribosomal_Proteins // GenMAPP /// Ribosomal_Proteins // GenMAPP	chr5:40832569-40835312 (-) // 90.1 // p13.1
200093_PM_s_at	11.5411	11.5965	11.55	11.6552	11.6517	11.6287	3094	HINT1	histidine triad nucleotide binding protein 1	0006351 // transcription, DNA-templated // inferred from electronic annotation /// 0006355 // regulation of transcription, DNA-templated // inferred from mutant phenotype /// 0006915 // apoptotic process // inferred from electronic annotation /// 0007165 // signal transduction // traceable author statement /// 0008152 // metabolic process // inferred from electronic annotation /// 0009154 // puri…	0000118 // histone deacetylase complex // inferred from direct assay /// 0005634 // nucleus // inferred from direct assay /// 0005737 // cytoplasm // inferred from direct assay /// 0005856 // cytoskeleton // traceable author statement /// 0005886 // plasma membrane // inferred from direct assay /// 0070062 // extracellular exosome // inferred from direct assay	0000166 // nucleotide binding // inferred from electronic annotation /// 0003824 // catalytic activity // inferred from electronic annotation /// 0005080 // protein kinase C binding // traceable author statement /// 0016787 // hydrolase activity // inferred from direct assay	---	chr5:130494980-130500993 (-) // 93.63 // q23.3
200094_PM_s_at	12.5338	12.5791	12.5682	12.5754	12.58	12.5919	1938	EEF2	eukaryotic translation elongation factor 2	0002244 // hematopoietic progenitor cell differentiation // inferred from electronic annotation /// 0006412 // translation // traceable author statement /// 0006414 // translational elongation // not recorded /// 0006414 // translational elongation // traceable author statement /// 0008152 // metabolic process // inferred from electronic annotation /// 0010467 // gene expression // traceable auth…	0005634 // nucleus // inferred from direct assay /// 0005737 // cytoplasm // inferred from direct assay /// 0005829 // cytosol // traceable author statement /// 0005844 // polysome // inferred from electronic annotation /// 0005886 // plasma membrane // inferred from direct assay /// 0016020 // membrane // inferred from direct assay /// 0016235 // aggresome // inferred from direct assay /// 00305…	0000166 // nucleotide binding // inferred from electronic annotation /// 0003746 // translation elongation factor activity // not recorded /// 0003924 // GTPase activity // not recorded /// 0005515 // protein binding // inferred from physical interaction /// 0005525 // GTP binding // inferred from electronic annotation /// 0019901 // protein kinase binding // inferred from physical interaction //…	Translation_Factors // GenMAPP	chr19:3976054-3976742 (-) // 77.72 // p13.3
200095_PM_x_at	13.3433	13.3612	13.4089	13.3268	13.3445	13.3623	6204	RPS10	ribosomal protein S10	0000028 // ribosomal small subunit assembly // not recorded /// 0000184 // nuclear-transcribed mRNA catabolic process, nonsense-mediated decay // traceable author statement /// 0006412 // translation // inferred by curator /// 0006412 // translation // traceable author statement /// 0006413 // translational initiation // traceable author statement /// 0006414 // translational elongation // tracea…	0005634 // nucleus // inferred from electronic annotation /// 0005730 // nucleolus // inferred from direct assay /// 0005737 // cytoplasm // inferred from electronic annotation /// 0005737 // cytoplasm // inferred from direct assay /// 0005829 // cytosol // traceable author statement /// 0005840 // ribosome // non-traceable author statement /// 0005925 // focal adhesion // inferred from direct as…	0003735 // structural constituent of ribosome // not recorded /// 0005515 // protein binding // inferred from physical interaction /// 0044822 // poly(A) RNA binding // inferred from direct assay	Ribosomal_Proteins // GenMAPP	chr11:46450152-46450478 (-) // 96.13 // p11.2 /// chr6:34385232-34392545 (-) // 97.02 // p21.31
200096_PM_s_at	11.241	11.2542	11.157	10.7951	10.8144	10.7868	8992	ATP6V0E1	ATPase, H+ transporting, lysosomal 9kDa, V0 subunit e1	0006810 // transport // inferred from electronic annotation /// 0006811 // ion transport // inferred from electronic annotation /// 0006879 // cellular iron ion homeostasis // traceable author statement /// 0007035 // vacuolar acidification // inferred from sequence or structural similarity /// 0008152 // metabolic process // inferred from electronic annotation /// 0008286 // insulin receptor sig…	0005773 // vacuole // inferred from sequence or structural similarity /// 0010008 // endosome membrane // traceable author statement /// 0016020 // membrane // traceable author statement /// 0016021 // integral component of membrane // inferred from electronic annotation /// 0030670 // phagocytic vesicle membrane // traceable author statement /// 0033179 // proton-transporting V-type ATPase, V0 d…	0005215 // transporter activity // non-traceable author statement /// 0015078 // hydrogen ion transmembrane transporter activity // inferred from electronic annotation /// 0016787 // hydrolase activity // inferred from electronic annotation /// 0042625 // ATPase activity, coupled to transmembrane movement of ions // inferred from sequence or structural similarity /// 0046961 // proton-transportin…	---	chr5:172410783-172461897 (+) // 88.08 // q35.1
200097_PM_s_at	10.5987	10.6432	10.5446	10.5328	10.4802	10.4603	3190	HNRNPK	heterogeneous nuclear ribonucleoprotein K	0000398 // mRNA splicing, via spliceosome // inferred by curator /// 0000398 // mRNA splicing, via spliceosome // traceable author statement /// 0006351 // transcription, DNA-templated // inferred from electronic annotation /// 0006355 // regulation of transcription, DNA-templated // inferred from electronic annotation /// 0006366 // transcription from RNA polymerase II promoter // inferred from …	0000790 // nuclear chromatin // inferred from direct assay /// 0002102 // podosome // inferred from electronic annotation /// 0005634 // nucleus // traceable author statement /// 0005654 // nucleoplasm // traceable author statement /// 0005681 // spliceosomal complex // inferred from electronic annotation /// 0005737 // cytoplasm // inferred from electronic annotation /// 0005925 // focal adhesio…	0000978 // RNA polymerase II core promoter proximal region sequence-specific DNA binding // inferred from mutant phenotype /// 0001077 // transcriptional activator activity, RNA polymerase II core promoter proximal region sequence-specific binding // inferred from mutant phenotype /// 0003676 // nucleic acid binding // inferred from electronic annotation /// 0003677 // DNA binding // inferred fro…	---	chr9:86583208-86595530 (-) // 97.54 // q21.32
200098_PM_s_at	10.7338	10.7796	10.7611	10.7432	10.7482	10.7748	51433	ANAPC5	anaphase promoting complex subunit 5	0000278 // mitotic cell cycle // traceable author statement /// 0007049 // cell cycle // inferred from electronic annotation /// 0007067 // mitotic nuclear division // inferred from electronic annotation /// 0007094 // mitotic spindle assembly checkpoint // traceable author statement /// 0016567 // protein ubiquitination // inferred from electronic annotation /// 0031145 // anaphase-promoting com…	0005634 // nucleus // inferred from direct assay /// 0005654 // nucleoplasm // traceable author statement /// 0005680 // anaphase-promoting complex // inferred from direct assay /// 0005829 // cytosol // traceable author statement	0005515 // protein binding // inferred from electronic annotation /// 0019903 // protein phosphatase binding // inferred from physical interaction	---	chr12:121746049-121785686 (-) // 95.39 // q24.31
200099_PM_s_at	13.4584	13.4607	13.3654	13.4576	13.4254	13.3851	6189 /// 439992	RPS3A /// RPS3AP5	ribosomal protein S3A /// ribosomal protein S3A pseudogene 5	0000184 // nuclear-transcribed mRNA catabolic process, nonsense-mediated decay // traceable author statement /// 0006412 // translation // inferred by curator /// 0006412 // translation // inferred from mutant phenotype /// 0006412 // translation // non-traceable author statement /// 0006412 // translation // traceable author statement /// 0006413 // translational initiation // traceable author s…	0005622 // intracellular // inferred from electronic annotation /// 0005634 // nucleus // inferred from direct assay /// 0005634 // nucleus // inferred from sequence or structural similarity /// 0005730 // nucleolus // inferred from direct assay /// 0005737 // cytoplasm // inferred from direct assay /// 0005829 // cytosol // not recorded /// 0005829 // cytosol // inferred from sequence or structu…	0003723 // RNA binding // non-traceable author statement /// 0003735 // structural constituent of ribosome // inferred from electronic annotation /// 0005515 // protein binding // inferred from physical interaction /// 0044822 // poly(A) RNA binding // inferred from direct assay	Ribosomal_Proteins // GenMAPP	chr10:86320198-86321019 (+) // 100.0 // q23.1
11715100_at	4.18131	4.14155	4.08309	3.96854	3.74824	4.18131	8355	HIST1H3G	histone cluster 1, H3g	0000183 // chromatin silencing at rDNA // traceable author statement /// 0002230 // positive regulation of defense response to virus by host // inferred from mutant phenotype /// 0006325 // chromatin organization // traceable author statement /// 0006334 // nucleosome assembly // inferred from direct assay /// 0006334 // nucleosome assembly // inferred from mutant phenotype /// 0006335 // DNA rep…	0000228 // nuclear chromosome // inferred from direct assay /// 0000786 // nucleosome // inferred from direct assay /// 0000788 // nuclear nucleosome // inferred from direct assay /// 0005576 // extracellular region // traceable author statement /// 0005634 // nucleus // inferred from direct assay /// 0005654 // nucleoplasm // traceable author statement /// 0005694 // chromosome // inferred from …	0003677 // DNA binding // inferred from electronic annotation /// 0005515 // protein binding // inferred from physical interaction /// 0042393 // histone binding // inferred from physical interaction /// 0046982 // protein heterodimerization activity // inferred from electronic annotation	---	chr6:26271145-26271612 (-) // 100.0 // p22.2
11715101_s_at	5.92246	6.08212	6.09322	6.12847	6.17407	6.11147	8355	HIST1H3G	histone cluster 1, H3g	0000183 // chromatin silencing at rDNA // traceable author statement /// 0002230 // positive regulation of defense response to virus by host // inferred from mutant phenotype /// 0006325 // chromatin organization // traceable author statement /// 0006334 // nucleosome assembly // inferred from direct assay /// 0006334 // nucleosome assembly // inferred from mutant phenotype /// 0006335 // DNA rep…	0000228 // nuclear chromosome // inferred from direct assay /// 0000786 // nucleosome // inferred from direct assay /// 0000788 // nuclear nucleosome // inferred from direct assay /// 0005576 // extracellular region // traceable author statement /// 0005634 // nucleus // inferred from direct assay /// 0005654 // nucleoplasm // traceable author statement /// 0005694 // chromosome // inferred from …	0003677 // DNA binding // inferred from electronic annotation /// 0005515 // protein binding // inferred from physical interaction /// 0042393 // histone binding // inferred from physical interaction /// 0046982 // protein heterodimerization activity // inferred from electronic annotation	---	chr6:26271145-26271612 (-) // 100.0 // p22.2
11715102_x_at	4.43128	4.33343	4.36971	4.32193	4.18526	4.38181	8355	HIST1H3G	histone cluster 1, H3g	0000183 // chromatin silencing at rDNA // traceable author statement /// 0002230 // positive regulation of defense response to virus by host // inferred from mutant phenotype /// 0006325 // chromatin organization // traceable author statement /// 0006334 // nucleosome assembly // inferred from direct assay /// 0006334 // nucleosome assembly // inferred from mutant phenotype /// 0006335 // DNA rep…	0000228 // nuclear chromosome // inferred from direct assay /// 0000786 // nucleosome // inferred from direct assay /// 0000788 // nuclear nucleosome // inferred from direct assay /// 0005576 // extracellular region // traceable author statement /// 0005634 // nucleus // inferred from direct assay /// 0005654 // nucleoplasm // traceable author statement /// 0005694 // chromosome // inferred from …	0003677 // DNA binding // inferred from electronic annotation /// 0005515 // protein binding // inferred from physical interaction /// 0042393 // histone binding // inferred from physical interaction /// 0046982 // protein heterodimerization activity // inferred from electronic annotation	---	chr6:26271145-26271612 (-) // 100.0 // p22.2
11715103_x_at	4.44819	4.3958	4.48181	5.11898	5.14077	5.28569	126282	TNFAIP8L1	TNF alpha induced protein 8 like 1	0032007 // negative regulation of TOR signaling // not recorded /// 0032007 // negative regulation of TOR signaling // inferred from sequence or structural similarity	0005737 // cytoplasm // not recorded /// 0005737 // cytoplasm // inferred from sequence or structural similarity	0005515 // protein binding // inferred from physical interaction	---	chr19:4639529-5145579 (+) // 48.53 // p13.3
11715104_s_at	4.82405	4.54087	4.71976	4.67144	4.52233	4.69498	92736	OTOP2	otopetrin 2	---	0016020 // membrane // inferred from electronic annotation /// 0016021 // integral component of membrane // inferred from electronic annotation	---	---	chr17:72920369-72929640 (+) // 100.0 // q25.1
11715105_at	2.47817	2.32543	2.74181	2.54681	2.64735	2.72848	284099	C17orf78	chromosome 17 open reading frame 78	---	0016020 // membrane // inferred from electronic annotation /// 0016021 // integral component of membrane // inferred from electronic annotation	---	---	chr17:35732984-35749660 (+) // 98.15 // q12
11715106_x_at	2.59752	2.83738	2.80618	2.65198	2.70589	2.78708	340307 /// 441294	CTAGE6 /// CTAGE15	CTAGE family member 6 /// CTAGE family member 15	---	0016020 // membrane // inferred from electronic annotation /// 0016021 // integral component of membrane // inferred from electronic annotation	---	---	chr7:143268889-143271244 (+) // 100.0 // q35 /// chr7:143880575-143882930 (+) // 98.34 // q35 /// chr6:132029823-132032178 (-) // 98.13 // q23.2 /// chr7:143452417-143454772 (-) // 99.75 // q35 /// chr7:143964009-143966364 (-) // 98.56 // q35
11715107_s_at	5.91779	5.79178	5.9371	5.80762	5.86485	5.68472	8263 /// 474383 /// 474384	F8A1 /// F8A2 /// F8A3	coagulation factor VIII-associated 1 /// coagulation factor VIII-associated 2 /// coagulation factor VIII-associated 3	---	0005634 // nucleus // inferred from direct assay	---	Blood_Clotting_Cascade // GenMAPP	chrX:154611763-154612879 (+) // 93.1 // q28 /// chrX:154114649-154115765 (+) // 93.1 // q28 /// chrX:154687145-154688261 (-) // 93.1 // q28
11715108_x_at	2.79024	2.82976	3.08087	2.6105	2.95483	2.77706	285501	LINC01098	long intergenic non-protein coding RNA 1098	---	---	---	---	chr4:178649906-178911669 (+) // 49.63 // q34.3
11715109_at	3.29821	2.86531	2.94067	2.71954	2.86531	2.74898	344658	SAMD7	sterile alpha motif domain containing 7	---	---	0005515 // protein binding // inferred from electronic annotation	---	chr3:169629481-169656946 (+) // 83.11 // q26.2
11715110_at	4.70017	4.61928	4.73458	4.76671	4.66136	4.70643	645432	ARRDC5	arrestin domain containing 5	---	---	---	---	chr19:4890448-4902879 (-) // 80.46 // p13.3
11715111_s_at	7.30929	7.44776	7.54459	7.68727	7.6399	7.47355	1082 /// 93659 /// 94027 /// 94115 /// 114335 /// 114336	CGB /// CGB5 /// CGB7 /// CGB8 /// CGB1 /// CGB2	chorionic gonadotropin, beta polypeptide /// chorionic gonadotropin, beta polypeptide 5 /// chorionic gonadotropin, beta polypeptide 7 /// chorionic gonadotropin, beta polypeptide 8 /// chorionic gonadotropin, beta polypeptide 1 /// chorionic gonadotropin, beta polypeptide 2	0006915 // apoptotic process // traceable author statement /// 0007165 // signal transduction // traceable author statement /// 0007267 // cell-cell signaling // traceable author statement /// 0007292 // female gamete generation // traceable author statement /// 0016486 // peptide hormone processing // traceable author statement /// 0044267 // cellular protein metabolic process // traceable autho…	0005576 // extracellular region // traceable author statement /// 0005576 // extracellular region // inferred from electronic annotation	0005179 // hormone activity // inferred from mutant phenotype	Cell_cycle_KEGG // GenMAPP /// G1_to_S_cell_cycle_Reactome // GenMAPP	chr19:49547094-49548567 (+) // 97.35 // q13.33 /// chr19:49550895-49552368 (-) // 98.01 // q13.33 /// chr19:49526126-49527600 (-) // 97.12 // q13.33 /// chr19:49538826-49559004 (-) // 95.35 // q13.33
11715112_at	2.21534	2.12515	2.26531	2.20441	2.42641	2.20772	127254	ERICH3	glutamate rich 3	---	---	---	---	chr1:75033795-75139422 (-) // 93.68 // p31.1
11715113_x_at	6.92436	6.99995	7.0236	7.15937	7.21726	7.33999	55199	FAM86C1	family with sequence similarity 86 member C1	0032259 // methylation // inferred from electronic annotation	---	0005515 // protein binding // inferred from physical interaction /// 0008168 // methyltransferase activity // inferred from electronic annotation /// 0016740 // transferase activity // inferred from electronic annotation	---	chr11:71498556-71512280 (+) // 95.31 // q13.4
11715114_x_at	7.21259	7.28319	7.37309	7.60897	7.5608	7.43602	55199	FAM86C1	family with sequence similarity 86 member C1	0032259 // methylation // inferred from electronic annotation	---	0005515 // protein binding // inferred from physical interaction /// 0008168 // methyltransferase activity // inferred from electronic annotation /// 0016740 // transferase activity // inferred from electronic annotation	---	chr11:71498556-71512280 (+) // 95.49 // q13.4
11715115_s_at	2.29064	2.09588	2.37533	2.27214	2.43324	2.18973	8346	HIST1H2BI	histone cluster 1, H2bi	0002227 // innate immune response in mucosa // inferred from direct assay /// 0006325 // chromatin organization // traceable author statement /// 0006334 // nucleosome assembly // not recorded /// 0006334 // nucleosome assembly // non-traceable author statement /// 0019731 // antibacterial humoral response // inferred from direct assay /// 0042742 // defense response to bacterium // inferred from…	0000786 // nucleosome // non-traceable author statement /// 0000788 // nuclear nucleosome // not recorded /// 0005615 // extracellular space // inferred from direct assay /// 0005634 // nucleus // inferred from direct assay /// 0005654 // nucleoplasm // inferred from direct assay /// 0005654 // nucleoplasm // traceable author statement /// 0005694 // chromosome // inferred from electronic annotat…	0003677 // DNA binding // not recorded /// 0003677 // DNA binding // non-traceable author statement /// 0005515 // protein binding // inferred from physical interaction /// 0046982 // protein heterodimerization activity // inferred from electronic annotation	---	chr6:26273203-26273640 (+) // 100.0 // p22.2
11715116_s_at	3.42977	3.6453	3.3558	3.57511	3.61797	3.5971	8367	HIST1H4E	histone cluster 1, H4e	0000183 // chromatin silencing at rDNA // traceable author statement /// 0000278 // mitotic cell cycle // traceable author statement /// 0000723 // telomere maintenance // traceable author statement /// 0000724 // double-strand break repair via homologous recombination // traceable author statement /// 0006281 // DNA repair // traceable author statement /// 0006302 // double-strand break repair /…	0000228 // nuclear chromosome // inferred from direct assay /// 0000784 // nuclear chromosome, telomeric region // inferred from direct assay /// 0000786 // nucleosome // inferred from direct assay /// 0000786 // nucleosome // traceable author statement /// 0005576 // extracellular region // traceable author statement /// 0005634 // nucleus // inferred from direct assay /// 0005654 // nucleoplasm…	0003677 // DNA binding // traceable author statement /// 0005515 // protein binding // inferred from physical interaction /// 0019904 // protein domain specific binding // inferred from physical interaction /// 0035575 // histone demethylase activity (H4-K20 specific) // traceable author statement /// 0042393 // histone binding // inferred from physical interaction /// 0044822 // poly(A) RNA bind…	---	chr6:26204872-26205249 (+) // 100.0 // p22.2
11715117_x_at	2.22422	2.20144	2.13227	2.20144	2.15359	2.26454	8331	HIST1H2AJ	histone cluster 1, H2aj	0006325 // chromatin organization // --- /// 0006342 // chromatin silencing // ---	0000786 // nucleosome // inferred from electronic annotation /// 0000790 // nuclear chromatin // --- /// 0005634 // nucleus // inferred from direct assay /// 0005634 // nucleus // inferred from electronic annotation /// 0005694 // chromosome // inferred from electronic annotation /// 0070062 // extracellular exosome // inferred from direct assay	0003677 // DNA binding // --- /// 0003677 // DNA binding // inferred from electronic annotation /// 0046982 // protein heterodimerization activity // inferred from electronic annotation	---	chr6:27782079-27782518 (-) // 100.0 // p22.1
11715118_s_at	3.03372	2.92071	3.14097	3.0536	2.92579	2.94968	8343	HIST1H2BF	histone cluster 1, H2bf	0002227 // innate immune response in mucosa // inferred from direct assay /// 0006325 // chromatin organization // traceable author statement /// 0006334 // nucleosome assembly // not recorded /// 0006334 // nucleosome assembly // non-traceable author statement /// 0019731 // antibacterial humoral response // inferred from direct assay /// 0042742 // defense response to bacterium // inferred from…	0000786 // nucleosome // non-traceable author statement /// 0000788 // nuclear nucleosome // not recorded /// 0005615 // extracellular space // inferred from direct assay /// 0005634 // nucleus // inferred from direct assay /// 0005654 // nucleoplasm // inferred from direct assay /// 0005654 // nucleoplasm // traceable author statement /// 0005694 // chromosome // inferred from electronic annotat…	0003677 // DNA binding // not recorded /// 0003677 // DNA binding // non-traceable author statement /// 0005515 // protein binding // inferred from physical interaction /// 0046982 // protein heterodimerization activity // inferred from electronic annotation	---	chr6:26199786-26200216 (+) // 100.0 // p22.2
11715119_s_at	2.85147	3.21679	3.15163	2.97971	3.1341	2.94859	388125	C2CD4B	C2 calcium-dependent domain containing 4B	0006906 // vesicle fusion // not recorded /// 0016079 // synaptic vesicle exocytosis // not recorded /// 0017158 // regulation of calcium ion-dependent exocytosis // not recorded /// 0048791 // calcium ion-dependent exocytosis of neurotransmitter // not recorded	0005634 // nucleus // inferred from electronic annotation /// 0005730 // nucleolus // inferred from direct assay /// 0005886 // plasma membrane // not recorded /// 0005925 // focal adhesion // inferred from direct assay	0005509 // calcium ion binding // not recorded /// 0005515 // protein binding // inferred from electronic annotation /// 0005544 // calcium-dependent phospholipid binding // not recorded /// 0019905 // syntaxin binding // not recorded /// 0030276 // clathrin binding // not recorded	---	chr15:62455736-62457482 (-) // 90.1 // q22.2
11715120_s_at	3.23918	3.30461	3.32407	3.35312	3.47044	3.41946	8344	HIST1H2BE	histone cluster 1, H2be	0002227 // innate immune response in mucosa // inferred from direct assay /// 0006325 // chromatin organization // traceable author statement /// 0006334 // nucleosome assembly // not recorded /// 0006334 // nucleosome assembly // non-traceable author statement /// 0019731 // antibacterial humoral response // inferred from direct assay /// 0042742 // defense response to bacterium // inferred from…	0000786 // nucleosome // non-traceable author statement /// 0000788 // nuclear nucleosome // not recorded /// 0005615 // extracellular space // inferred from direct assay /// 0005634 // nucleus // inferred from direct assay /// 0005654 // nucleoplasm // inferred from direct assay /// 0005654 // nucleoplasm // traceable author statement /// 0005694 // chromosome // inferred from electronic annotat…	0003677 // DNA binding // not recorded /// 0003677 // DNA binding // non-traceable author statement /// 0005515 // protein binding // inferred from physical interaction /// 0046982 // protein heterodimerization activity // inferred from electronic annotation	---	chr6:26184023-26184458 (+) // 100.0 // p22.2
11715121_s_at	2.93882	3.01866	3.20015	3.13472	3.03007	2.84022	8350	HIST1H3A	histone cluster 1, H3a	0000183 // chromatin silencing at rDNA // traceable author statement /// 0002230 // positive regulation of defense response to virus by host // inferred from mutant phenotype /// 0006325 // chromatin organization // traceable author statement /// 0006334 // nucleosome assembly // inferred from direct assay /// 0006334 // nucleosome assembly // inferred from mutant phenotype /// 0006335 // DNA rep…	0000228 // nuclear chromosome // inferred from direct assay /// 0000786 // nucleosome // inferred from direct assay /// 0000788 // nuclear nucleosome // inferred from direct assay /// 0005576 // extracellular region // traceable author statement /// 0005634 // nucleus // inferred from direct assay /// 0005654 // nucleoplasm // traceable author statement /// 0005694 // chromosome // inferred from …	0003677 // DNA binding // inferred from electronic annotation /// 0005515 // protein binding // inferred from physical interaction /// 0042393 // histone binding // inferred from physical interaction /// 0046982 // protein heterodimerization activity // inferred from electronic annotation	---	chr6:26020717-26021186 (+) // 100.0 // p22.2
11715122_at	4.62805	4.70158	4.87203	4.8007	4.74635	4.84621	9545	RAB3D	RAB3D, member RAS oncogene family	0006810 // transport // inferred from electronic annotation /// 0006886 // intracellular protein transport // not recorded /// 0006887 // exocytosis // inferred from electronic annotation /// 0006904 // vesicle docking involved in exocytosis // not recorded /// 0006913 // nucleocytoplasmic transport // inferred from electronic annotation /// 0007165 // signal transduction // inferred from electro…	0005622 // intracellular // inferred from electronic annotation /// 0005739 // mitochondrion // inferred from electronic annotation /// 0005768 // endosome // not recorded /// 0005886 // plasma membrane // not recorded /// 0008021 // synaptic vesicle // not recorded /// 0016020 // membrane // inferred from electronic annotation /// 0030133 // transport vesicle // inferred from electronic annotati…	0000166 // nucleotide binding // inferred from electronic annotation /// 0003924 // GTPase activity // traceable author statement /// 0005515 // protein binding // inferred from electronic annotation /// 0005525 // GTP binding // inferred from electronic annotation /// 0031489 // myosin V binding // inferred from physical interaction /// 0051020 // GTPase binding // inferred from electronic annot…	---	chr19:11435093-11450321 (-) // 98.63 // p13.2
11715123_s_at	3.20805	2.88353	3.0048	2.93654	2.88861	2.8806	255762	PDZD9	PDZ domain containing 9	---	---	0005515 // protein binding // inferred from electronic annotation	---	chr16:21995485-22012428 (-) // 90.2 // p12.2
11715124_s_at	7.27576	7.25536	7.32608	7.43082	7.38024	7.23749	59283	CACNG8	calcium channel, voltage-dependent, gamma subunit 8	0006810 // transport // inferred from electronic annotation /// 0006811 // ion transport // inferred from electronic annotation /// 0006816 // calcium ion transport // non-traceable author statement /// 0007268 // synaptic transmission // traceable author statement /// 0019226 // transmission of nerve impulse // not recorded /// 0034765 // regulation of ion transmembrane transport // inferred fro…	0005886 // plasma membrane // traceable author statement /// 0005891 // voltage-gated calcium channel complex // non-traceable author statement /// 0014069 // postsynaptic density // inferred from sequence or structural similarity /// 0016020 // membrane // inferred from electronic annotation /// 0016021 // integral component of membrane // inferred from electronic annotation /// 0030054 // cell …	0005244 // voltage-gated ion channel activity // inferred from electronic annotation /// 0005245 // voltage-gated calcium channel activity // not recorded /// 0005245 // voltage-gated calcium channel activity // non-traceable author statement /// 0005262 // calcium channel activity // inferred from electronic annotation /// 0016247 // channel regulator activity // not recorded	---	chr19:54466293-54486139 (+) // 82.36 // q13.42
11715125_at	7.8436	7.83439	7.74306	7.63086	7.71142	7.70106	22880	MORC2	MORC family CW-type zinc finger 2	0006629 // lipid metabolic process // inferred from electronic annotation /// 0006631 // fatty acid metabolic process // inferred from electronic annotation	0005634 // nucleus // inferred from direct assay /// 0005654 // nucleoplasm // inferred from direct assay /// 0005737 // cytoplasm // inferred from direct assay /// 0005829 // cytosol // inferred from electronic annotation	0008270 // zinc ion binding // inferred from electronic annotation /// 0046872 // metal ion binding // inferred from electronic annotation	---	chr22:31322599-31364187 (-) // 98.25 // q12.2
11715126_s_at	6.86539	6.75122	6.80939	6.90759	7.10232	7.12982	8341	HIST1H2BN	histone cluster 1, H2bn	0006325 // chromatin organization // traceable author statement /// 0006334 // nucleosome assembly // not recorded /// 0006334 // nucleosome assembly // non-traceable author statement /// 0006342 // chromatin silencing // not recorded /// 0006342 // chromatin silencing // ---	0000786 // nucleosome // non-traceable author statement /// 0000788 // nuclear nucleosome // not recorded /// 0000790 // nuclear chromatin // not recorded /// 0000790 // nuclear chromatin // --- /// 0005634 // nucleus // inferred from direct assay /// 0005654 // nucleoplasm // inferred from direct assay /// 0005654 // nucleoplasm // traceable author statement /// 0005694 // chromosome // inferred…	0003677 // DNA binding // not recorded /// 0003677 // DNA binding // non-traceable author statement /// 0005515 // protein binding // inferred from physical interaction /// 0019899 // enzyme binding // inferred from physical interaction /// 0046982 // protein heterodimerization activity // inferred from electronic annotation	Circadian_Exercise // GenMAPP	chr6:27806439-27806888 (+) // 100.0 // p22.1
11715127_s_at	2.83477	2.73689	2.62883	2.75547	2.83428	2.85214	2854	GPR32	G protein-coupled receptor 32	0007165 // signal transduction // inferred from electronic annotation /// 0007186 // G-protein coupled receptor signaling pathway // inferred from electronic annotation	0005886 // plasma membrane // inferred from electronic annotation /// 0005887 // integral component of plasma membrane // traceable author statement /// 0016020 // membrane // inferred from electronic annotation /// 0016021 // integral component of membrane // inferred from electronic annotation	0004871 // signal transducer activity // inferred from electronic annotation /// 0004930 // G-protein coupled receptor activity // inferred from electronic annotation	---	chr19:51273857-51274928 (+) // 100.0 // q13.33
11715128_s_at	5.20086	5.2232	5.22548	5.15407	5.31142	5.3207	56101	PCDHGB5	protocadherin gamma subfamily B, 5	0007155 // cell adhesion // inferred from electronic annotation /// 0007155 // cell adhesion // traceable author statement /// 0007156 // homophilic cell adhesion via plasma membrane adhesion molecules // inferred from electronic annotation /// 0008333 // endosome to lysosome transport // inferred from electronic annotation /// 0016339 // calcium-dependent cell-cell adhesion via plasma membrane c…	0005622 // intracellular // inferred from electronic annotation /// 0005886 // plasma membrane // inferred from electronic annotation /// 0005911 // cell-cell junction // inferred from electronic annotation /// 0016020 // membrane // inferred from electronic annotation /// 0016020 // membrane // non-traceable author statement /// 0016021 // integral component of membrane // inferred from electron…	0005509 // calcium ion binding // inferred from electronic annotation /// 0044822 // poly(A) RNA binding // inferred from direct assay	---	chr5:140777694-140780151 (+) // 100.0 // q31.3
11715129_s_at	6.68368	6.63309	6.73922	6.62369	6.54794	6.72981	162966	ZNF600	zinc finger protein 600	0006351 // transcription, DNA-templated // inferred from electronic annotation /// 0006355 // regulation of transcription, DNA-templated // not recorded	0005634 // nucleus // inferred from electronic annotation	0003676 // nucleic acid binding // inferred from electronic annotation /// 0003677 // DNA binding // inferred from electronic annotation /// 0003700 // transcription factor activity, sequence-specific DNA binding // not recorded /// 0046872 // metal ion binding // inferred from electronic annotation	---	chr19:53268746-53290034 (-) // 99.96 // q13.41
11715130_s_at	5.98661	5.86694	5.94501	5.86232	5.77778	5.98661	337967	KRTAP6-2	keratin associated protein 6-2	---	0005882 // intermediate filament // inferred from electronic annotation	---	---	chr21:31971004-31971193 (-) // 100.0 // q22.11
11715131_s_at	3.44001	3.41614	3.19779	3.11324	3.3078	3.28107	337975	KRTAP20-1	keratin associated protein 20-1	---	0005882 // intermediate filament // inferred from electronic annotation	---	---	chr21:31988773-31988944 (+) // 100.0 // q22.11
11715132_x_at	3.77316	3.77316	3.82742	3.68693	3.76816	3.77316	8345	HIST1H2BH	histone cluster 1, H2bh	0006325 // chromatin organization // traceable author statement /// 0006334 // nucleosome assembly // non-traceable author statement	0000786 // nucleosome // non-traceable author statement /// 0005634 // nucleus // inferred from direct assay /// 0005654 // nucleoplasm // inferred from direct assay /// 0005654 // nucleoplasm // traceable author statement /// 0005694 // chromosome // inferred from electronic annotation /// 0005737 // cytoplasm // inferred from direct assay /// 0070062 // extracellular exosome // inferred from di…	0003677 // DNA binding // non-traceable author statement /// 0046982 // protein heterodimerization activity // inferred from electronic annotation	---	chr6:26251878-26252303 (+) // 100.0 // p22.2
11715133_s_at	1.7352	1.6951	2.04555	1.92501	1.83107	1.74535	56114	PCDHGA1	protocadherin gamma subfamily A, 1	0007155 // cell adhesion // inferred from electronic annotation /// 0007155 // cell adhesion // traceable author statement /// 0007156 // homophilic cell adhesion via plasma membrane adhesion molecules // inferred from electronic annotation /// 0008333 // endosome to lysosome transport // inferred from electronic annotation /// 0016339 // calcium-dependent cell-cell adhesion via plasma membrane c…	0005622 // intracellular // inferred from electronic annotation /// 0005886 // plasma membrane // inferred from electronic annotation /// 0005911 // cell-cell junction // inferred from electronic annotation /// 0016020 // membrane // inferred from electronic annotation /// 0016020 // membrane // non-traceable author statement /// 0016021 // integral component of membrane // inferred from electron…	0005509 // calcium ion binding // inferred from electronic annotation /// 0044822 // poly(A) RNA binding // inferred from direct assay	---	chr5:140710251-140712723 (+) // 100.0 // q31.3
11715134_s_at	2.04125	2.03877	2.0993	1.99204	2.10969	1.96022	144321	GLIPR1L2	GLI pathogenesis-related 1 like 2	---	0016020 // membrane // inferred from electronic annotation /// 0016021 // integral component of membrane // inferred from electronic annotation	---	---	chr12:75784888-75817820 (+) // 72.03 // q21.2
11715135_s_at	5.31636	5.29723	5.23387	5.45208	5.39911	5.31123	10302	SNAPC5	small nuclear RNA activating complex polypeptide 5	0006351 // transcription, DNA-templated // inferred from electronic annotation /// 0006355 // regulation of transcription, DNA-templated // inferred from electronic annotation /// 0006366 // transcription from RNA polymerase II promoter // inferred from electronic annotation /// 0006383 // transcription from RNA polymerase III promoter // traceable author statement /// 0006384 // transcription in…	0005634 // nucleus // inferred from direct assay /// 0005654 // nucleoplasm // traceable author statement /// 0005730 // nucleolus // inferred from direct assay	0003700 // transcription factor activity, sequence-specific DNA binding // inferred from electronic annotation /// 0005515 // protein binding // inferred from physical interaction	---	chr15:66782665-66790146 (-) // 86.11 // q22.31
11715136_at	4.22198	4.10788	4.17699	4.03125	3.86501	4.40453	219417 /// 504190	OR8U1 /// OR8U9	olfactory receptor, family 8, subfamily U, member 1 /// olfactory receptor, family 8, subfamily U, member 9	0007165 // signal transduction // inferred from electronic annotation /// 0007186 // G-protein coupled receptor signaling pathway // not recorded /// 0007186 // G-protein coupled receptor signaling pathway // inferred from electronic annotation /// 0007608 // sensory perception of smell // not recorded /// 0050896 // response to stimulus // inferred from electronic annotation /// 0050911 // detec…	0005886 // plasma membrane // traceable author statement /// 0005886 // plasma membrane // inferred from electronic annotation /// 0005887 // integral component of plasma membrane // not recorded /// 0016020 // membrane // inferred from electronic annotation /// 0016021 // integral component of membrane // inferred from electronic annotation	0004871 // signal transducer activity // inferred from electronic annotation /// 0004930 // G-protein coupled receptor activity // not recorded /// 0004930 // G-protein coupled receptor activity // inferred from electronic annotation /// 0004984 // olfactory receptor activity // not recorded /// 0004984 // olfactory receptor activity // inferred from electronic annotation /// 0005549 // odorant b…	---	chr11:56143099-56144029 (+) // 93.98 // q12.1
11715137_s_at	7.21721	7.12555	7.36035	7.32511	7.18927	7.22362	280658 /// 727837	SSX7 /// SSX2B	synovial sarcoma, X breakpoint 7 /// synovial sarcoma, X breakpoint 2B	0006351 // transcription, DNA-templated // inferred from electronic annotation /// 0006355 // regulation of transcription, DNA-templated // inferred from electronic annotation /// 0006355 // regulation of transcription, DNA-templated // non-traceable author statement /// 1903507 // negative regulation of nucleic acid-templated transcription // not recorded	0005622 // intracellular // inferred from electronic annotation /// 0005634 // nucleus // not recorded /// 0005634 // nucleus // inferred from direct assay	0003676 // nucleic acid binding // inferred from electronic annotation /// 0003714 // transcription corepressor activity // not recorded /// 0005515 // protein binding // inferred from physical interaction	---	chrX:48154884-48165614 (-) // 96.65 // p11.23
11715138_s_at	7.31261	7.39495	7.53559	7.6606	7.5825	7.51034	1082 /// 93659 /// 94027 /// 94115 /// 114335 /// 114336	CGB /// CGB5 /// CGB7 /// CGB8 /// CGB1 /// CGB2	chorionic gonadotropin, beta polypeptide /// chorionic gonadotropin, beta polypeptide 5 /// chorionic gonadotropin, beta polypeptide 7 /// chorionic gonadotropin, beta polypeptide 8 /// chorionic gonadotropin, beta polypeptide 1 /// chorionic gonadotropin, beta polypeptide 2	0006915 // apoptotic process // traceable author statement /// 0007165 // signal transduction // traceable author statement /// 0007267 // cell-cell signaling // traceable author statement /// 0007292 // female gamete generation // traceable author statement /// 0016486 // peptide hormone processing // traceable author statement /// 0044267 // cellular protein metabolic process // traceable autho…	0005576 // extracellular region // traceable author statement /// 0005576 // extracellular region // inferred from electronic annotation	0005179 // hormone activity // inferred from mutant phenotype	Cell_cycle_KEGG // GenMAPP /// G1_to_S_cell_cycle_Reactome // GenMAPP	chr19:49547101-49548568 (+) // 96.93 // q13.33 /// chr19:49557530-49558997 (-) // 100.0 // q13.33 /// chr19:49550894-49552361 (-) // 97.05 // q13.33 /// chr19:49526125-49527593 (-) // 96.82 // q13.33
11715139_x_at	2.14052	2.22038	2.0593	2.07532	2.02377	2.1278	3446	IFNA10	interferon, alpha 10	0002250 // adaptive immune response // not recorded /// 0002286 // T cell activation involved in immune response // not recorded /// 0002323 // natural killer cell activation involved in immune response // not recorded /// 0006952 // defense response // inferred from electronic annotation /// 0006959 // humoral immune response // not recorded /// 0007596 // blood coagulation // traceable author s…	0005576 // extracellular region // traceable author statement /// 0005615 // extracellular space // not recorded	0005125 // cytokine activity // not recorded /// 0005126 // cytokine receptor binding // inferred from electronic annotation /// 0005132 // type I interferon receptor binding // not recorded	---	chr9:21206179-21207142 (-) // 96.26 // p21.3 /// chr9:21227241-21228218 (-) // 91.59 // p21.3
11715140_s_at	4.84022	4.9249	4.91649	4.78138	4.9249	4.93207	56136	PCDHA13	protocadherin alpha 13	0007155 // cell adhesion // inferred from electronic annotation /// 0007155 // cell adhesion // traceable author statement /// 0007156 // homophilic cell adhesion via plasma membrane adhesion molecules // inferred from electronic annotation /// 0007399 // nervous system development // traceable author statement /// 0007399 // nervous system development // inferred from electronic annotation	0005576 // extracellular region // inferred from electronic annotation /// 0005634 // nucleus // inferred from electronic annotation /// 0005783 // endoplasmic reticulum // inferred from electronic annotation /// 0005886 // plasma membrane // inferred from electronic annotation /// 0005887 // integral component of plasma membrane // traceable author statement /// 0016020 // membrane // inferred f…	0005509 // calcium ion binding // inferred from electronic annotation /// 0005515 // protein binding // inferred from physical interaction	---	chr5:140261853-140264280 (+) // 100.0 // q31.3
11715141_s_at	3.54863	3.14729	3.10696	3.32952	3.21354	3.23918	56102	PCDHGB3	protocadherin gamma subfamily B, 3	0007155 // cell adhesion // inferred from electronic annotation /// 0007155 // cell adhesion // traceable author statement /// 0007156 // homophilic cell adhesion via plasma membrane adhesion molecules // inferred from electronic annotation /// 0008333 // endosome to lysosome transport // inferred from electronic annotation /// 0016339 // calcium-dependent cell-cell adhesion via plasma membrane c…	0005622 // intracellular // inferred from electronic annotation /// 0005886 // plasma membrane // inferred from electronic annotation /// 0005911 // cell-cell junction // inferred from electronic annotation /// 0016020 // membrane // inferred from electronic annotation /// 0016020 // membrane // non-traceable author statement /// 0016021 // integral component of membrane // inferred from electron…	0005509 // calcium ion binding // inferred from electronic annotation /// 0044822 // poly(A) RNA binding // inferred from direct assay	---	chr5:140749961-140752406 (+) // 100.0 // q31.3
11715142_s_at	2.96585	2.90717	3.08213	2.90717	2.86228	2.73355	2928	GSC2	goosecoid homeobox 2	0006355 // regulation of transcription, DNA-templated // inferred from electronic annotation /// 0006357 // regulation of transcription from RNA polymerase II promoter // inferred from direct assay /// 0009653 // anatomical structure morphogenesis // traceable author statement	0005634 // nucleus // inferred from electronic annotation	0003677 // DNA binding // traceable author statement /// 0003700 // transcription factor activity, sequence-specific DNA binding // inferred from direct assay /// 0005515 // protein binding // inferred from electronic annotation /// 0043565 // sequence-specific DNA binding // inferred from electronic annotation	---	chr22:19136503-19137796 (-) // 83.5 // q11.21
11715143_s_at	3.37964	3.22823	3.29441	3.49004	3.22022	3.29441	219957	OR9Q2	olfactory receptor, family 9, subfamily Q, member 2	0007165 // signal transduction // inferred from electronic annotation /// 0007186 // G-protein coupled receptor signaling pathway // not recorded /// 0007608 // sensory perception of smell // not recorded /// 0050896 // response to stimulus // inferred from electronic annotation /// 0050911 // detection of chemical stimulus involved in sensory perception of smell // not recorded /// 0050911 // de…	0005886 // plasma membrane // traceable author statement /// 0005887 // integral component of plasma membrane // not recorded /// 0016020 // membrane // inferred from electronic annotation /// 0016021 // integral component of membrane // inferred from electronic annotation	0004871 // signal transducer activity // inferred from electronic annotation /// 0004930 // G-protein coupled receptor activity // not recorded /// 0004984 // olfactory receptor activity // not recorded /// 0005549 // odorant binding // not recorded	---	chr11:57957962-57958907 (+) // 100.0 // q12.1
11715144_s_at	4.12549	4.32415	4.18805	4.38127	4.19739	4.28005	337974	KRTAP19-7	keratin associated protein 19-7	---	0005882 // intermediate filament // inferred from electronic annotation	0005515 // protein binding // inferred from physical interaction	---	chr21:31933416-31933608 (-) // 100.0 // q22.11
11715145_s_at	3.88297	3.78369	3.91038	3.73028	3.9653	4.00631	337976	KRTAP20-2	keratin associated protein 20-2	---	0005882 // intermediate filament // inferred from electronic annotation	---	---	chr21:32007582-32007780 (+) // 100.0 // q22.11
11715146_x_at	4.87471	4.91228	5.18706	4.87471	4.98855	5.12503	280658 /// 727837	SSX7 /// SSX2B	synovial sarcoma, X breakpoint 7 /// synovial sarcoma, X breakpoint 2B	0006351 // transcription, DNA-templated // inferred from electronic annotation /// 0006355 // regulation of transcription, DNA-templated // inferred from electronic annotation /// 0006355 // regulation of transcription, DNA-templated // non-traceable author statement /// 1903507 // negative regulation of nucleic acid-templated transcription // not recorded	0005622 // intracellular // inferred from electronic annotation /// 0005634 // nucleus // not recorded /// 0005634 // nucleus // inferred from direct assay	0003676 // nucleic acid binding // inferred from electronic annotation /// 0003714 // transcription corepressor activity // not recorded /// 0005515 // protein binding // inferred from physical interaction	---	chrX:52673110-52683950 (-) // 96.04 // p11.22
11715147_at	2.7789	2.56734	2.8239	2.56764	2.43324	2.49929	89876	MAATS1	MYCBP-associated, testis expressed 1	---	0005737 // cytoplasm // inferred from electronic annotation /// 0005739 // mitochondrion // inferred from electronic annotation	0005515 // protein binding // inferred from physical interaction	---	chr3:119421868-119485947 (+) // 72.4 // q13.33
11715148_s_at	2.51925	2.46221	2.63346	2.69177	2.73592	2.53363	317772	HIST2H2AB	histone cluster 2, H2ab	0006325 // chromatin organization // not recorded /// 0006342 // chromatin silencing // not recorded	0000786 // nucleosome // inferred from electronic annotation /// 0000790 // nuclear chromatin // not recorded /// 0005634 // nucleus // inferred from direct assay /// 0005694 // chromosome // inferred from electronic annotation /// 0070062 // extracellular exosome // inferred from direct assay	0003677 // DNA binding // not recorded /// 0046982 // protein heterodimerization activity // inferred from electronic annotation	---	chr1:149859018-149859466 (-) // 100.0 // q21.2
11715149_x_at	2.85336	2.88453	2.8682	2.99864	3.03247	3.03247	317772	HIST2H2AB	histone cluster 2, H2ab	0006325 // chromatin organization // not recorded /// 0006342 // chromatin silencing // not recorded	0000786 // nucleosome // inferred from electronic annotation /// 0000790 // nuclear chromatin // not recorded /// 0005634 // nucleus // inferred from direct assay /// 0005694 // chromosome // inferred from electronic annotation /// 0070062 // extracellular exosome // inferred from direct assay	0003677 // DNA binding // not recorded /// 0046982 // protein heterodimerization activity // inferred from electronic annotation	---	chr1:149859018-149859466 (-) // 100.0 // q21.2
11715150_s_at	6.06431	5.80664	6.01663	5.92751	6.00845	5.96711	56144	PCDHA4	protocadherin alpha 4	0007155 // cell adhesion // traceable author statement /// 0007156 // homophilic cell adhesion via plasma membrane adhesion molecules // inferred from electronic annotation /// 0007399 // nervous system development // traceable author statement	0005576 // extracellular region // inferred from electronic annotation /// 0005634 // nucleus // inferred from electronic annotation /// 0005783 // endoplasmic reticulum // inferred from electronic annotation /// 0005886 // plasma membrane // inferred from electronic annotation /// 0005886 // plasma membrane // inferred from direct assay /// 0005887 // integral component of plasma membrane // tra…	0005509 // calcium ion binding // inferred from electronic annotation /// 0005515 // protein binding // inferred from physical interaction	---	chr5:140186671-140189169 (+) // 100.0 // q31.3
11715151_x_at	3.25576	2.98452	3.36088	3.20965	3.13498	3.20965	5544	PRB3	proline-rich protein BstNI subfamily 3	0050829 // defense response to Gram-negative bacterium // non-traceable author statement	0005576 // extracellular region // non-traceable author statement	---	---	chr12:11418856-11422641 (-) // 99.73 // p13.2
11715152_at	2.50849	2.19946	2.43117	2.40506	2.35586	2.27682	56104	PCDHGB1	protocadherin gamma subfamily B, 1	0007155 // cell adhesion // inferred from electronic annotation /// 0007155 // cell adhesion // traceable author statement /// 0007156 // homophilic cell adhesion via plasma membrane adhesion molecules // inferred from electronic annotation /// 0008333 // endosome to lysosome transport // inferred from electronic annotation /// 0016339 // calcium-dependent cell-cell adhesion via plasma membrane c…	0005622 // intracellular // inferred from electronic annotation /// 0005886 // plasma membrane // inferred from electronic annotation /// 0005911 // cell-cell junction // inferred from electronic annotation /// 0016020 // membrane // inferred from electronic annotation /// 0016020 // membrane // non-traceable author statement /// 0016021 // integral component of membrane // inferred from electron…	0005509 // calcium ion binding // inferred from electronic annotation /// 0044822 // poly(A) RNA binding // inferred from direct assay	---	chr5:140729827-140732260 (+) // 100.0 // q31.3
11715153_s_at	3.15151	3.00295	2.96653	3.13899	3.22781	3.34231	56104	PCDHGB1	protocadherin gamma subfamily B, 1	0007155 // cell adhesion // inferred from electronic annotation /// 0007155 // cell adhesion // traceable author statement /// 0007156 // homophilic cell adhesion via plasma membrane adhesion molecules // inferred from electronic annotation /// 0008333 // endosome to lysosome transport // inferred from electronic annotation /// 0016339 // calcium-dependent cell-cell adhesion via plasma membrane c…	0005622 // intracellular // inferred from electronic annotation /// 0005886 // plasma membrane // inferred from electronic annotation /// 0005911 // cell-cell junction // inferred from electronic annotation /// 0016020 // membrane // inferred from electronic annotation /// 0016020 // membrane // non-traceable author statement /// 0016021 // integral component of membrane // inferred from electron…	0005509 // calcium ion binding // inferred from electronic annotation /// 0005515 // protein binding // inferred from electronic annotation /// 0044822 // poly(A) RNA binding // inferred from direct assay	---	chr5:140729827-140732260 (+) // 100.0 // q31.3
11715154_s_at	2.18558	2.20816	2.20816	2.34171	2.04734	2.18558	171392	ZNF675	zinc finger protein 675	0000122 // negative regulation of transcription from RNA polymerase II promoter // inferred from direct assay /// 0006351 // transcription, DNA-templated // inferred from electronic annotation /// 0006355 // regulation of transcription, DNA-templated // inferred from electronic annotation /// 0007249 // I-kappaB kinase/NF-kappaB signaling // inferred from direct assay /// 0010804 // negative regu…	0005622 // intracellular // inferred from electronic annotation /// 0005634 // nucleus // inferred from direct assay /// 0048471 // perinuclear region of cytoplasm // inferred from direct assay	0000978 // RNA polymerase II core promoter proximal region sequence-specific DNA binding // not recorded /// 0003676 // nucleic acid binding // inferred from electronic annotation /// 0003677 // DNA binding // non-traceable author statement /// 0005515 // protein binding // inferred from physical interaction /// 0008270 // zinc ion binding // non-traceable author statement /// 0031625 // ubiquiti…	---	chr19:23835707-23870017 (-) // 100.0 // p12
11715155_s_at	7.00482	6.82552	6.97956	6.8881	6.94955	7.00935	56604 /// 197331 /// 347688 /// 643224	TUBB7P /// TUBB8P7 /// TUBB8 /// TUBBP5	tubulin, beta 7, pseudogene /// tubulin, beta 8 class VIII pseudogene 7 /// tubulin, beta 8 class VIII /// tubulin, beta pseudogene 5	0007017 // microtubule-based process // inferred from electronic annotation /// 0008152 // metabolic process // inferred from electronic annotation /// 0051258 // protein polymerization // inferred from electronic annotation	0005737 // cytoplasm // inferred from electronic annotation /// 0005856 // cytoskeleton // inferred from electronic annotation /// 0005874 // microtubule // inferred from electronic annotation /// 0043234 // protein complex // inferred from electronic annotation /// 0070062 // extracellular exosome // inferred from direct assay	0000166 // nucleotide binding // inferred from electronic annotation /// 0003924 // GTPase activity // inferred from electronic annotation /// 0005200 // structural constituent of cytoskeleton // inferred from electronic annotation /// 0005525 // GTP binding // inferred from electronic annotation	---	chr16:90160430-90162597 (+) // 96.63 // q24.3 /// chr9:141069510-141071716 (+) // 93.18 // q34.3 /// chr10:92996-95178 (-) // 96.78 // p15.3 /// chr18:47389-49557 (-) // 94.68 // p11.32
11715156_s_at	9.93237	9.90665	10.0764	10.1358	10.1281	10.0709	337966	KRTAP6-1	keratin associated protein 6-1	---	0005829 // cytosol // inferred from direct assay /// 0005882 // intermediate filament // inferred from electronic annotation	---	---	chr21:31986004-31986223 (-) // 100.0 // q22.11
11715157_s_at	2.42372	2.49069	2.43324	2.59356	2.40345	2.53257	337969	KRTAP19-2	keratin associated protein 19-2	---	0005882 // intermediate filament // inferred from electronic annotation	---	---	chr21:31859508-31859667 (-) // 100.0 // q22.11
11715158_s_at	2.34787	2.48691	2.31656	2.2623	2.39503	2.26317	337971	KRTAP19-4	keratin associated protein 19-4	---	0005882 // intermediate filament // inferred from electronic annotation	---	---	chr21:31869173-31869428 (-) // 100.0 // q22.11
11715159_at	9.92695	9.90613	9.99109	9.78792	9.84855	9.84558	113402	SFT2D1	SFT2 domain containing 1	0006810 // transport // inferred from electronic annotation /// 0015031 // protein transport // inferred from electronic annotation /// 0016192 // vesicle-mediated transport // inferred from electronic annotation	0016020 // membrane // inferred from electronic annotation /// 0016021 // integral component of membrane // inferred from electronic annotation	---	---	chr6:166733518-166755991 (-) // 95.54 // q27
11715160_x_at	2.40273	2.32743	2.55935	2.25662	2.35713	2.34308	650293	LOC650293	seven transmembrane helix receptor	0007165 // signal transduction // inferred from electronic annotation /// 0007186 // G-protein coupled receptor signaling pathway // inferred from electronic annotation /// 0007608 // sensory perception of smell // inferred from electronic annotation /// 0050896 // response to stimulus // inferred from electronic annotation /// 0050911 // detection of chemical stimulus involved in sensory percept…	0005886 // plasma membrane // inferred from electronic annotation /// 0016020 // membrane // inferred from electronic annotation /// 0016021 // integral component of membrane // inferred from electronic annotation	0004871 // signal transducer activity // inferred from electronic annotation /// 0004930 // G-protein coupled receptor activity // inferred from electronic annotation /// 0004984 // olfactory receptor activity // inferred from electronic annotation	---	chr4:8951476-8952127 (+) // 100.0 // p16.1 /// chr4:9485511-9486162 (+) // 96.01 // p16.1 /// chr3:129740611-129741262 (-) // 95.39 // q22.1
11715161_s_at	4.13883	4.29146	4.32994	4.21414	4.48756	4.34892	337978	KRTAP21-2	keratin associated protein 21-2	---	0005882 // intermediate filament // inferred from electronic annotation	0030281 // structural constituent of cutaneous appendage // inferred from electronic annotation	---	chr21:32119268-32119520 (-) // 37.7 // q22.11
11715162_s_at	4.387	4.36072	4.17745	4.35674	4.387	4.76349	8330	HIST1H2AK	histone cluster 1, H2ak	0006325 // chromatin organization // not recorded /// 0006342 // chromatin silencing // not recorded	0000786 // nucleosome // inferred from electronic annotation /// 0000790 // nuclear chromatin // not recorded /// 0005634 // nucleus // inferred from direct assay /// 0005694 // chromosome // inferred from electronic annotation /// 0070062 // extracellular exosome // inferred from direct assay	0003677 // DNA binding // not recorded /// 0005515 // protein binding // inferred from physical interaction /// 0019899 // enzyme binding // inferred from physical interaction /// 0046982 // protein heterodimerization activity // inferred from electronic annotation	---	chr6:27805657-27806117 (-) // 100.0 // p22.1
11715163_s_at	2.7652	2.8267	3.16249	2.94428	2.91242	2.89002	245939	DEFB128	defensin beta 128	0006952 // defense response // inferred from electronic annotation /// 0042742 // defense response to bacterium // not recorded /// 0045087 // innate immune response // not recorded	0005576 // extracellular region // inferred from electronic annotation /// 0009986 // cell surface // not recorded	---	---	chr20:168526-170264 (-) // 100.0 // p13
11715164_s_at	2.95483	2.73358	3.04198	2.72199	2.65654	2.73358	91353	IGLL3P	immunoglobulin lambda-like polypeptide 3, pseudogene	---	---	---	---	chr22:25713887-25716192 (+) // 100.0 // q11.23 /// chr22:23915313-23982949 (-) // 96.61 // q11.23
11715165_at	8.68148	8.72118	8.68213	8.94024	8.83583	8.98246	56521	DNAJC12	DnaJ heat shock protein family (Hsp40) member C12	---	---	---	---	chr10:69556427-69597937 (-) // 99.43 // q21.3
11715166_at	6.70658	6.75226	6.75425	6.68115	6.7899	6.832	56521	DNAJC12	DnaJ heat shock protein family (Hsp40) member C12	---	---	---	---	chr10:69570967-69597937 (-) // 99.11 // q21.3
11715167_at	2.84748	2.76829	3.03732	3.05256	2.88433	3.30756	58504	ARHGAP22	Rho GTPase activating protein 22	0001525 // angiogenesis // inferred from electronic annotation /// 0006351 // transcription, DNA-templated // inferred from electronic annotation /// 0006355 // regulation of transcription, DNA-templated // inferred from electronic annotation /// 0007165 // signal transduction // inferred from electronic annotation /// 0007264 // small GTPase mediated signal transduction // traceable author state…	0005634 // nucleus // inferred from electronic annotation /// 0005737 // cytoplasm // inferred from electronic annotation /// 0005829 // cytosol // traceable author statement /// 0005925 // focal adhesion // inferred from direct assay	0005096 // GTPase activator activity // inferred from electronic annotation /// 0005515 // protein binding // inferred from physical interaction	---	chr10:49654079-49813138 (-) // 99.03 // q11.22
11715168_s_at	4.11309	4.19247	4.21084	3.85291	3.94576	3.95624	5455	POU3F3	POU class 3 homeobox 3	0001822 // kidney development // inferred from electronic annotation /// 0006351 // transcription, DNA-templated // inferred from electronic annotation /// 0006355 // regulation of transcription, DNA-templated // inferred from electronic annotation /// 0006357 // regulation of transcription from RNA polymerase II promoter // inferred from electronic annotation /// 0007275 // multicellular organis…	0005634 // nucleus // inferred from sequence or structural similarity	0003677 // DNA binding // inferred from electronic annotation /// 0003700 // transcription factor activity, sequence-specific DNA binding // inferred from electronic annotation /// 0005515 // protein binding // inferred from electronic annotation /// 0043565 // sequence-specific DNA binding // inferred from sequence or structural similarity /// 0071837 // HMG box domain binding // inferred from e…	---	chr2:105471968-105473471 (+) // 82.7 // q12.1
11715169_at	6.08075	6.04197	6.04014	6.07758	6.03438	6.04382	64857	PLEKHG2	pleckstrin homology and RhoGEF domain containing G2	0007264 // small GTPase mediated signal transduction // traceable author statement /// 0035023 // regulation of Rho protein signal transduction // inferred from electronic annotation /// 0043065 // positive regulation of apoptotic process // traceable author statement /// 0043547 // positive regulation of GTPase activity // inferred from electronic annotation /// 0048011 // neurotrophin TRK recep…	0005829 // cytosol // traceable author statement	0005085 // guanyl-nucleotide exchange factor activity // inferred from electronic annotation /// 0005089 // Rho guanyl-nucleotide exchange factor activity // inferred from electronic annotation /// 0005515 // protein binding // inferred from physical interaction	---	chr19:39903749-39919054 (+) // 74.29 // q13.2
11715170_x_at	2.38836	2.38486	2.45198	2.44422	2.37508	2.54901	343069	HNRNPCL1	heterogeneous nuclear ribonucleoprotein C-like 1	---	0005634 // nucleus // not recorded /// 0030529 // ribonucleoprotein complex // inferred from electronic annotation	0000166 // nucleotide binding // inferred from electronic annotation /// 0003676 // nucleic acid binding // inferred from electronic annotation /// 0003723 // RNA binding // inferred from electronic annotation /// 0044822 // poly(A) RNA binding // inferred from direct assay	---	chr1:12907260-12908578 (-) // 100.0 // p36.21 /// chr1:13182990-13184053 (-) // 93.5 // p36.21
11715171_at	4.97803	4.9196	5.1302	5.01135	5.15889	5.04387	9681	DEPDC5	DEP domain containing 5	0032007 // negative regulation of TOR signaling // inferred from mutant phenotype /// 0034198 // cellular response to amino acid starvation // inferred from mutant phenotype /// 0035556 // intracellular signal transduction // inferred from electronic annotation /// 0043547 // positive regulation of GTPase activity // inferred from direct assay /// 0043547 // positive regulation of GTPase activity…	0005622 // intracellular // inferred from electronic annotation /// 0005737 // cytoplasm // inferred from electronic annotation /// 0005764 // lysosome // inferred from direct assay /// 0005765 // lysosomal membrane // inferred from direct assay /// 0005829 // cytosol // inferred from sequence or structural similarity /// 0048471 // perinuclear region of cytoplasm // inferred from sequence or str…	0005096 // GTPase activator activity // inferred from direct assay /// 0032403 // protein complex binding // inferred from direct assay	---	chr22:32150068-32303000 (+) // 99.02 // q12.2
11715172_at	2.47828	2.38093	2.56003	2.47681	2.60748	2.38263	9681	DEPDC5	DEP domain containing 5	0032007 // negative regulation of TOR signaling // inferred from mutant phenotype /// 0034198 // cellular response to amino acid starvation // inferred from mutant phenotype /// 0035556 // intracellular signal transduction // inferred from electronic annotation /// 0043547 // positive regulation of GTPase activity // inferred from direct assay /// 0043547 // positive regulation of GTPase activity…	0005622 // intracellular // inferred from electronic annotation /// 0005737 // cytoplasm // inferred from electronic annotation /// 0005764 // lysosome // inferred from direct assay /// 0005765 // lysosomal membrane // inferred from direct assay /// 0005829 // cytosol // inferred from sequence or structural similarity /// 0048471 // perinuclear region of cytoplasm // inferred from sequence or str…	0005096 // GTPase activator activity // inferred from direct assay /// 0032403 // protein complex binding // inferred from direct assay	---	chr22:32150068-32211974 (+) // 83.15 // q12.2
11715173_s_at	8.26798	8.31622	8.38037	8.62793	8.62881	8.4589	386685	KRTAP10-12	keratin associated protein 10-12	---	0005882 // intermediate filament // inferred from electronic annotation /// 0045095 // keratin filament // inferred from electronic annotation	---	---	chr21:46117086-46117959 (+) // 100.0 // q22.3
11715174_s_at	6.81656	6.83466	7.01348	6.9162	7.10269	6.91021	386677	KRTAP10-1	keratin associated protein 10-1	---	0005882 // intermediate filament // inferred from electronic annotation /// 0045095 // keratin filament // inferred from electronic annotation	---	---	chr21:45959067-45960078 (-) // 89.22 // q22.3
11715175_x_at	7.58682	7.4161	7.61497	7.63167	7.66414	7.60143	386682	KRTAP10-3	keratin associated protein 10-3	---	0005882 // intermediate filament // inferred from electronic annotation /// 0045095 // keratin filament // inferred from electronic annotation	---	---	chr21:45977905-45978643 (-) // 79.13 // q22.3
11715176_at	3.7001	3.62153	3.66922	3.66922	3.78153	3.73716	11022	TDRKH	tudor and KH domain containing	0007140 // male meiosis // inferred from sequence or structural similarity /// 0007283 // spermatogenesis // inferred from sequence or structural similarity /// 0009566 // fertilization // inferred from sequence or structural similarity /// 0010467 // gene expression // traceable author statement /// 0030154 // cell differentiation // inferred from electronic annotation /// 0031047 // gene silenc…	0005737 // cytoplasm // inferred from electronic annotation /// 0005739 // mitochondrion // inferred from sequence or structural similarity /// 0016020 // membrane // inferred from electronic annotation /// 0016021 // integral component of membrane // inferred from electronic annotation /// 0071546 // pi-body // inferred from sequence or structural similarity /// 0071547 // piP-body // inferred f…	0003676 // nucleic acid binding // inferred from electronic annotation /// 0003723 // RNA binding // inferred from electronic annotation	---	chr1:151744042-151763010 (-) // 99.32 // q21.3
11715177_s_at	3.82727	3.81546	3.60259	4.11514	4.11309	4.34278	11022	TDRKH	tudor and KH domain containing	0007140 // male meiosis // inferred from sequence or structural similarity /// 0007283 // spermatogenesis // inferred from sequence or structural similarity /// 0009566 // fertilization // inferred from sequence or structural similarity /// 0010467 // gene expression // traceable author statement /// 0030154 // cell differentiation // inferred from electronic annotation /// 0031047 // gene silenc…	0005737 // cytoplasm // inferred from electronic annotation /// 0005739 // mitochondrion // inferred from sequence or structural similarity /// 0016020 // membrane // inferred from electronic annotation /// 0016021 // integral component of membrane // inferred from electronic annotation /// 0071546 // pi-body // inferred from sequence or structural similarity /// 0071547 // piP-body // inferred f…	0003676 // nucleic acid binding // inferred from electronic annotation /// 0003723 // RNA binding // inferred from electronic annotation /// 0005515 // protein binding // inferred from electronic annotation	---	chr1:151745957-151763010 (-) // 99.43 // q21.3
11715178_s_at	7.76847	7.76095	7.82035	7.99294	7.82892	7.90406	135941	OR2A14	olfactory receptor, family 2, subfamily A, member 14	0007165 // signal transduction // inferred from electronic annotation /// 0007186 // G-protein coupled receptor signaling pathway // not recorded /// 0007608 // sensory perception of smell // not recorded /// 0050896 // response to stimulus // inferred from electronic annotation /// 0050911 // detection of chemical stimulus involved in sensory perception of smell // not recorded /// 0050911 // de…	0005886 // plasma membrane // traceable author statement /// 0016020 // membrane // inferred from electronic annotation /// 0016021 // integral component of membrane // not recorded	0004871 // signal transducer activity // inferred from electronic annotation /// 0004930 // G-protein coupled receptor activity // inferred from electronic annotation /// 0004984 // olfactory receptor activity // not recorded	---	chr7:143826205-143827138 (+) // 100.0 // q35
11715179_s_at	2.719	2.6281	2.60262	2.66121	2.46565	2.59861	337882	KRTAP19-1	keratin associated protein 19-1	---	0005882 // intermediate filament // inferred from electronic annotation	---	---	chr21:31852363-31852636 (-) // 100.0 // q22.11
11715180_s_at	2.33282	2.3781	2.04555	2.16381	2.01209	2.01192	114335 /// 114336	CGB1 /// CGB2	chorionic gonadotropin, beta polypeptide 1 /// chorionic gonadotropin, beta polypeptide 2	---	0005576 // extracellular region // inferred from electronic annotation	0005179 // hormone activity // inferred from mutant phenotype	Cell_cycle_KEGG // GenMAPP /// G1_to_S_cell_cycle_Reactome // GenMAPP	chr19:49535129-49536495 (+) // 100.0 // q13.33 /// chr19:49526125-49540191 (-) // 99.18 // q13.33
11715181_x_at	6.94498	6.94519	7.03203	7.01549	7.05265	7.04782	386676	KRTAP10-9	keratin associated protein 10-9	---	0005882 // intermediate filament // inferred from electronic annotation /// 0045095 // keratin filament // inferred from electronic annotation	0005515 // protein binding // inferred from physical interaction	---	chr21:46047039-46048294 (+) // 84.95 // q22.3
11715182_x_at	7.34615	7.18219	7.42637	7.42823	7.57027	7.46483	55199	FAM86C1	family with sequence similarity 86 member C1	0032259 // methylation // inferred from electronic annotation	---	0005515 // protein binding // inferred from physical interaction /// 0008168 // methyltransferase activity // inferred from electronic annotation /// 0016740 // transferase activity // inferred from electronic annotation	---	chr11:71498556-71512280 (+) // 95.53 // q13.4
11715183_s_at	2.46721	2.54802	2.59952	2.4916	2.4894	2.70139	346157	ZNF391	zinc finger protein 391	0006351 // transcription, DNA-templated // inferred from electronic annotation /// 0006355 // regulation of transcription, DNA-templated // not recorded	0005634 // nucleus // inferred from electronic annotation	0003676 // nucleic acid binding // inferred from electronic annotation /// 0003677 // DNA binding // inferred from electronic annotation /// 0003700 // transcription factor activity, sequence-specific DNA binding // not recorded /// 0046872 // metal ion binding // inferred from electronic annotation	---	chr6:27356523-27369227 (+) // 100.0 // p22.1
11715184_x_at	11.2642	11.2256	11.2849	11.385	11.2124	11.2511	6169	RPL38	ribosomal protein L38	0000184 // nuclear-transcribed mRNA catabolic process, nonsense-mediated decay // traceable author statement /// 0001501 // skeletal system development // inferred from electronic annotation /// 0001503 // ossification // inferred from electronic annotation /// 0006412 // translation // non-traceable author statement /// 0006412 // translation // traceable author statement /// 0006413 // translat…	0005622 // intracellular // inferred from electronic annotation /// 0005829 // cytosol // traceable author statement /// 0005840 // ribosome // inferred from electronic annotation /// 0005925 // focal adhesion // inferred from direct assay /// 0022625 // cytosolic large ribosomal subunit // inferred from direct assay /// 0030529 // ribonucleoprotein complex // inferred from electronic annotation …	0003723 // RNA binding // traceable author statement /// 0003735 // structural constituent of ribosome // non-traceable author statement	Ribosomal_Proteins // GenMAPP /// Ribosomal_Proteins // GenMAPP	chr17:72199794-72206017 (+) // 94.41 // q25.1
11715185_x_at	4.01379	3.98307	4.18337	4.11834	4.01208	4.11155	5542	PRB1	proline-rich protein BstNI subfamily 1	---	0005576 // extracellular region // inferred from electronic annotation	0005515 // protein binding // inferred from physical interaction	---	chr12:11504756-11508524 (-) // 100.0 // p13.2 /// chr12:11544475-11548500 (-) // 98.32 // p13.2
11715186_x_at	2.59752	2.54191	2.81876	2.49687	2.53222	2.59752	5542	PRB1	proline-rich protein BstNI subfamily 1	---	0005576 // extracellular region // inferred from electronic annotation	0005515 // protein binding // inferred from physical interaction	---	chr12:11504756-11508524 (-) // 100.0 // p13.2 /// chr12:11544475-11548500 (-) // 98.18 // p13.2
11715187_x_at	2.79618	2.89946	2.91462	2.91978	3.01259	3.12166	5542	PRB1	proline-rich protein BstNI subfamily 1	---	0005576 // extracellular region // inferred from electronic annotation	0005515 // protein binding // inferred from physical interaction	---	chr12:11504756-11508524 (-) // 99.91 // p13.2 /// chr12:11544475-11548500 (-) // 97.7 // p13.2
11715188_at	2.04555	1.9532	2.05697	1.96903	1.9875	2.01652	440093	H3F3C	H3 histone, family 3C	0030307 // positive regulation of cell growth // inferred from mutant phenotype	0000786 // nucleosome // inferred from electronic annotation /// 0005634 // nucleus // inferred from electronic annotation /// 0005694 // chromosome // inferred from electronic annotation /// 0005719 // nuclear euchromatin // inferred from direct assay	0003677 // DNA binding // inferred from electronic annotation /// 0005515 // protein binding // inferred from physical interaction /// 0031492 // nucleosomal DNA binding // inferred from direct assay /// 0046982 // protein heterodimerization activity // inferred from electronic annotation	---	chr12:31944120-31945175 (-) // 98.51 // p11.21 /// chr17:73774102-73775802 (-) // 95.33 // q25.1
11715189_s_at	11.8573	11.8182	11.728	11.9412	11.8512	11.8222	3021 /// 440093	H3F3B /// H3F3C	H3 histone, family 3B (H3.3B) /// H3 histone, family 3C	0000183 // chromatin silencing at rDNA // traceable author statement /// 0006334 // nucleosome assembly // inferred from direct assay /// 0006334 // nucleosome assembly // inferred from mutant phenotype /// 0006336 // DNA replication-independent nucleosome assembly // inferred from direct assay /// 0007264 // small GTPase mediated signal transduction // traceable author statement /// 0007420 // b…	0000228 // nuclear chromosome // inferred from direct assay /// 0000786 // nucleosome // inferred from direct assay /// 0000786 // nucleosome // inferred from electronic annotation /// 0000788 // nuclear nucleosome // inferred from direct assay /// 0005576 // extracellular region // traceable author statement /// 0005634 // nucleus // inferred from direct assay /// 0005654 // nucleoplasm // trace…	0000979 // RNA polymerase II core promoter sequence-specific DNA binding // inferred from direct assay /// 0000980 // RNA polymerase II distal enhancer sequence-specific DNA binding // inferred from direct assay /// 0003677 // DNA binding // inferred from electronic annotation /// 0005515 // protein binding // inferred from physical interaction /// 0031492 // nucleosomal DNA binding // inferred f…	---	chr12:31944120-31945175 (-) // 98.51 // p11.21 /// chr17:73774102-73775802 (-) // 95.33 // q25.1
11715190_s_at	2.20611	2.43324	2.28142	2.03644	2.20027	2.37463	340277	FAM221A	family with sequence similarity 221 member A	---	---	---	---	chr7:23719748-23742268 (+) // 96.37 // p15.3
11715191_s_at	2.07026	2.02621	2.01559	2.06771	1.99375	2.01539	340277	FAM221A	family with sequence similarity 221 member A	---	---	---	---	chr7:23719748-23742268 (+) // 96.09 // p15.3
11715192_s_at	2.08848	2.278	2.26427	2.20452	2.23996	2.22864	340277	FAM221A	family with sequence similarity 221 member A	---	---	---	---	chr7:23719748-23742268 (+) // 95.53 // p15.3
11715193_s_at	6.82882	6.80798	6.9654	6.84638	6.9102	6.83428	340260	UNCX	UNC homeobox	0001502 // cartilage condensation // inferred from electronic annotation /// 0006351 // transcription, DNA-templated // inferred from electronic annotation /// 0006355 // regulation of transcription, DNA-templated // inferred from electronic annotation /// 0007275 // multicellular organismal development // inferred from electronic annotation /// 0007389 // pattern specification process // inferre…	0005634 // nucleus // inferred from electronic annotation	0003677 // DNA binding // inferred from electronic annotation /// 0043565 // sequence-specific DNA binding // inferred from electronic annotation	---	chr7:1272653-1276613 (+) // 82.71 // p22.3
11715194_s_at	4.72707	4.92871	4.8691	4.87315	5.07302	5.11268	90485	ZNF835	zinc finger protein 835	0006351 // transcription, DNA-templated // inferred from electronic annotation /// 0006355 // regulation of transcription, DNA-templated // not recorded	0005634 // nucleus // inferred from electronic annotation	0003676 // nucleic acid binding // inferred from electronic annotation /// 0003677 // DNA binding // inferred from electronic annotation /// 0003700 // transcription factor activity, sequence-specific DNA binding // not recorded /// 0046872 // metal ion binding // inferred from electronic annotation	---	chr19:57174952-57176628 (-) // 99.4 // q13.43
11715195_at	5.02186	5.06801	4.8379	5.54044	5.58691	5.45815	55364	IMPACT	impact RWD domain protein	0000122 // negative regulation of transcription from RNA polymerase II promoter // inferred from sequence or structural similarity /// 0001933 // negative regulation of protein phosphorylation // inferred from sequence or structural similarity /// 0006417 // regulation of translation // inferred from electronic annotation /// 0006446 // regulation of translational initiation // inferred from elec…	0005737 // cytoplasm // inferred from electronic annotation /// 0005844 // polysome // inferred from sequence or structural similarity	0005515 // protein binding // inferred from electronic annotation	---	chr18:22006608-22033492 (+) // 83.93 // q11.2
11715196_s_at	4.86538	4.6731	4.70104	4.58816	4.64557	4.67042	255349	TMEM211	transmembrane protein 211	---	0016020 // membrane // inferred from electronic annotation /// 0016021 // integral component of membrane // inferred from electronic annotation	---	---	chr22:25331207-25334256 (-) // 92.31 // q11.23
11715197_s_at	3.69715	3.87733	3.81706	3.61457	3.69734	3.62637	26108	PYGO1	pygopus family PHD finger 1	0001822 // kidney development // inferred from electronic annotation /// 0002244 // hematopoietic progenitor cell differentiation // inferred from electronic annotation /// 0007286 // spermatid development // inferred from electronic annotation /// 0007289 // spermatid nucleus differentiation // inferred from electronic annotation /// 0009791 // post-embryonic development // inferred from electro…	0005634 // nucleus // inferred from electronic annotation /// 0005654 // nucleoplasm // traceable author statement	0005515 // protein binding // inferred from physical interaction /// 0008270 // zinc ion binding // inferred from electronic annotation /// 0046872 // metal ion binding // inferred from electronic annotation	---	chr15:55838220-55881050 (-) // 100.0 // q21.3
11715198_s_at	6.83327	6.87571	7.05512	6.75746	6.88772	6.90849	22947 /// 26583 /// 399839 /// 440013 /// 440014 /// 440017 /// 441056 /// 653543 /// 653544 /// 653545 /// 653548 /// 728022 /// 728410 /// 100288687 /// 100289581 /// 100419743 /// 102723423 /// 102723449 /// 102723472 /// 102723495 /// 102723518 /// 102723538	DUX4L1 /// DUX4L8 /// DUX4L11 /// DUX4L10 /// DUX4L12 /// DUX4L15 /// DUX4L4 /// DUX4L7 /// DUX4L6 /// DUX4L5 /// DUX4L3 /// DUX4L14 /// DUX4L2 /// DUX4 /// DUX4L13 /// DBET /// DUX4L25 /// DUX4L24 /// DUX4L23 /// DUX4L22 /// DUX4L21 /// DUX4L20	double homeobox 4 like 1 /// double homeobox 4 like 8 /// double homeobox 4 like 11 /// double homeobox 4 like 10 /// double homeobox 4 like 12 /// double homeobox 4 like 15 /// double homeobox 4 like 4 /// double homeobox 4 like 7 /// double homeobox 4 like 6 /// double homeobox 4 like 5 /// double homeobox 4 like 3 /// double homeobox 4 like 14 /// double homeobox 4 like 2 /// double homeobox 4…	0006351 // transcription, DNA-templated // inferred from electronic annotation /// 0006355 // regulation of transcription, DNA-templated // inferred from electronic annotation /// 0006915 // apoptotic process // inferred from direct assay /// 0008285 // negative regulation of cell proliferation // inferred from direct assay /// 0045944 // positive regulation of transcription from RNA polymerase I…	0005634 // nucleus // inferred from direct assay /// 0005654 // nucleoplasm // inferred from direct assay /// 0031965 // nuclear membrane // inferred from direct assay	0000976 // transcription regulatory region sequence-specific DNA binding // inferred from direct assay /// 0003677 // DNA binding // inferred from electronic annotation	---	chr10:135496886-135498492 (+) // 87.77 // q26.3 /// chr10:135490277-135491883 (+) // 87.71 // q26.3 /// chr10:135480343-135481965 (+) // 87.77 // q26.3 /// chr10:135483653-135485275 (+) // 87.77 // q26.3 /// chr10:135493571-135495193 (+) // 87.77 // q26.3 /// chr10:135486962-135488584 (+) // 87.71 // q26.3 /// chr4:190995385-190996996 (+) // 88.89 // q35.2 /// chr4:190998678-191000289 (+) // 88.8…
11715199_s_at	7.04378	6.99102	7.05091	6.94935	7.02174	7.00795	22947 /// 26583 /// 399839 /// 440013 /// 440014 /// 440017 /// 441056 /// 653543 /// 653544 /// 653545 /// 653548 /// 728022 /// 728410 /// 100288687 /// 100289581 /// 100419743 /// 102723423 /// 102723449 /// 102723472 /// 102723495 /// 102723518 /// 102723538	DUX4L1 /// DUX4L8 /// DUX4L11 /// DUX4L10 /// DUX4L12 /// DUX4L15 /// DUX4L4 /// DUX4L7 /// DUX4L6 /// DUX4L5 /// DUX4L3 /// DUX4L14 /// DUX4L2 /// DUX4 /// DUX4L13 /// DBET /// DUX4L25 /// DUX4L24 /// DUX4L23 /// DUX4L22 /// DUX4L21 /// DUX4L20	double homeobox 4 like 1 /// double homeobox 4 like 8 /// double homeobox 4 like 11 /// double homeobox 4 like 10 /// double homeobox 4 like 12 /// double homeobox 4 like 15 /// double homeobox 4 like 4 /// double homeobox 4 like 7 /// double homeobox 4 like 6 /// double homeobox 4 like 5 /// double homeobox 4 like 3 /// double homeobox 4 like 14 /// double homeobox 4 like 2 /// double homeobox 4…	0006351 // transcription, DNA-templated // inferred from electronic annotation /// 0006355 // regulation of transcription, DNA-templated // inferred from electronic annotation /// 0006915 // apoptotic process // inferred from direct assay /// 0008285 // negative regulation of cell proliferation // inferred from direct assay /// 0045944 // positive regulation of transcription from RNA polymerase I…	0005634 // nucleus // inferred from direct assay /// 0005654 // nucleoplasm // inferred from direct assay /// 0031965 // nuclear membrane // inferred from direct assay	0000976 // transcription regulatory region sequence-specific DNA binding // inferred from direct assay /// 0003677 // DNA binding // inferred from electronic annotation	---	chr10:135496886-135498492 (+) // 87.77 // q26.3 /// chr10:135490277-135491883 (+) // 87.71 // q26.3 /// chr10:135480343-135481965 (+) // 87.77 // q26.3 /// chr10:135483653-135485275 (+) // 87.77 // q26.3 /// chr10:135493571-135495193 (+) // 87.77 // q26.3 /// chr10:135486962-135488584 (+) // 87.71 // q26.3 /// chr4:190995385-190996996 (+) // 88.89 // q35.2 /// chr4:190998678-191000289 (+) // 88.8…
11715200_s_at	6.81091	6.8693	7.10383	6.92424	6.88659	6.97507	22947 /// 26583 /// 399839 /// 440013 /// 440014 /// 440017 /// 441056 /// 653543 /// 653544 /// 653545 /// 653548 /// 728022 /// 728410 /// 100288687 /// 100289581 /// 100419743 /// 102723423 /// 102723449 /// 102723472 /// 102723495 /// 102723518 /// 102723538	DUX4L1 /// DUX4L8 /// DUX4L11 /// DUX4L10 /// DUX4L12 /// DUX4L15 /// DUX4L4 /// DUX4L7 /// DUX4L6 /// DUX4L5 /// DUX4L3 /// DUX4L14 /// DUX4L2 /// DUX4 /// DUX4L13 /// DBET /// DUX4L25 /// DUX4L24 /// DUX4L23 /// DUX4L22 /// DUX4L21 /// DUX4L20	double homeobox 4 like 1 /// double homeobox 4 like 8 /// double homeobox 4 like 11 /// double homeobox 4 like 10 /// double homeobox 4 like 12 /// double homeobox 4 like 15 /// double homeobox 4 like 4 /// double homeobox 4 like 7 /// double homeobox 4 like 6 /// double homeobox 4 like 5 /// double homeobox 4 like 3 /// double homeobox 4 like 14 /// double homeobox 4 like 2 /// double homeobox 4…	0006351 // transcription, DNA-templated // inferred from electronic annotation /// 0006355 // regulation of transcription, DNA-templated // inferred from electronic annotation /// 0006915 // apoptotic process // inferred from direct assay /// 0008285 // negative regulation of cell proliferation // inferred from direct assay /// 0045944 // positive regulation of transcription from RNA polymerase I…	0005634 // nucleus // inferred from direct assay /// 0005654 // nucleoplasm // inferred from direct assay /// 0031965 // nuclear membrane // inferred from direct assay	0000976 // transcription regulatory region sequence-specific DNA binding // inferred from direct assay /// 0003677 // DNA binding // inferred from electronic annotation	---	chr10:135496886-135498492 (+) // 87.77 // q26.3 /// chr10:135490277-135491883 (+) // 87.71 // q26.3 /// chr10:135480343-135481965 (+) // 87.77 // q26.3 /// chr10:135483653-135485275 (+) // 87.77 // q26.3 /// chr10:135493571-135495193 (+) // 87.77 // q26.3 /// chr10:135486962-135488584 (+) // 87.71 // q26.3 /// chr4:190992092-190993703 (+) // 88.27 // q35.2 /// chr4:190995385-190996996 (+) // 88.8…
11715201_s_at	6.9409	6.92996	7.02507	6.95089	6.8882	6.96128	22947 /// 26583 /// 399839 /// 440013 /// 440014 /// 440017 /// 441056 /// 653543 /// 653544 /// 653545 /// 653548 /// 728022 /// 728410 /// 100288687 /// 100289581 /// 100419743 /// 102723423 /// 102723449 /// 102723472 /// 102723495 /// 102723518 /// 102723538	DUX4L1 /// DUX4L8 /// DUX4L11 /// DUX4L10 /// DUX4L12 /// DUX4L15 /// DUX4L4 /// DUX4L7 /// DUX4L6 /// DUX4L5 /// DUX4L3 /// DUX4L14 /// DUX4L2 /// DUX4 /// DUX4L13 /// DBET /// DUX4L25 /// DUX4L24 /// DUX4L23 /// DUX4L22 /// DUX4L21 /// DUX4L20	double homeobox 4 like 1 /// double homeobox 4 like 8 /// double homeobox 4 like 11 /// double homeobox 4 like 10 /// double homeobox 4 like 12 /// double homeobox 4 like 15 /// double homeobox 4 like 4 /// double homeobox 4 like 7 /// double homeobox 4 like 6 /// double homeobox 4 like 5 /// double homeobox 4 like 3 /// double homeobox 4 like 14 /// double homeobox 4 like 2 /// double homeobox 4…	0006351 // transcription, DNA-templated // inferred from electronic annotation /// 0006355 // regulation of transcription, DNA-templated // inferred from electronic annotation /// 0006915 // apoptotic process // inferred from direct assay /// 0008285 // negative regulation of cell proliferation // inferred from direct assay /// 0045944 // positive regulation of transcription from RNA polymerase I…	0005634 // nucleus // inferred from direct assay /// 0005654 // nucleoplasm // inferred from direct assay /// 0031965 // nuclear membrane // inferred from direct assay	0000976 // transcription regulatory region sequence-specific DNA binding // inferred from direct assay /// 0003677 // DNA binding // inferred from electronic annotation	---	chr10:135496887-135498492 (+) // 87.77 // q26.3 /// chr10:135490278-135491883 (+) // 87.71 // q26.3 /// chr10:135480345-135481965 (+) // 87.77 // q26.3 /// chr10:135483655-135485275 (+) // 87.77 // q26.3 /// chr10:135493573-135495193 (+) // 87.77 // q26.3 /// chr10:135486964-135488584 (+) // 87.71 // q26.3 /// chr4:191005272-191006883 (+) // 88.89 // q35.2 /// chr4:191011865-191013476 (+) // 88.8…
11715202_s_at	8.29937	8.1708	8.2032	8.18377	8.20674	8.19387	9338	TCEAL1	transcription elongation factor A (SII)-like 1	0000122 // negative regulation of transcription from RNA polymerase II promoter // traceable author statement /// 0006351 // transcription, DNA-templated // inferred from electronic annotation /// 0006355 // regulation of transcription, DNA-templated // inferred from electronic annotation	0005634 // nucleus // traceable author statement /// 0005654 // nucleoplasm // inferred from direct assay	0003700 // transcription factor activity, sequence-specific DNA binding // non-traceable author statement /// 0005515 // protein binding // inferred from electronic annotation /// 0050699 // WW domain binding // not recorded	---	chrX:102883891-102885874 (+) // 65.25 // q22.2
11715203_s_at	3.08607	2.86673	3.08607	2.92943	2.85413	2.94025	344905	ATP13A5	ATPase type 13A5	0006812 // cation transport // inferred from electronic annotation /// 0006874 // cellular calcium ion homeostasis // not recorded /// 0008152 // metabolic process // inferred from electronic annotation /// 0034220 // ion transmembrane transport // traceable author statement /// 0055085 // transmembrane transport // traceable author statement /// 0098655 // cation transmembrane transport // not r…	0005886 // plasma membrane // traceable author statement /// 0005887 // integral component of plasma membrane // not recorded /// 0016020 // membrane // inferred from electronic annotation /// 0016021 // integral component of membrane // inferred from electronic annotation /// 0043231 // intracellular membrane-bounded organelle // not recorded	0000166 // nucleotide binding // inferred from electronic annotation /// 0005524 // ATP binding // inferred from electronic annotation /// 0016787 // hydrolase activity // inferred from electronic annotation /// 0016887 // ATPase activity // inferred from electronic annotation /// 0019829 // cation-transporting ATPase activity // not recorded /// 0046872 // metal ion binding // inferred from elec…	---	chr3:192992830-193096514 (-) // 100.0 // q29
11715204_x_at	2.57255	2.7272	2.58879	3.01175	2.88917	2.7887	8338	HIST2H2AC	histone cluster 2, H2ac	0006325 // chromatin organization // not recorded /// 0006342 // chromatin silencing // not recorded	0000786 // nucleosome // inferred from electronic annotation /// 0000790 // nuclear chromatin // not recorded /// 0005634 // nucleus // inferred from direct assay /// 0005694 // chromosome // inferred from electronic annotation /// 0070062 // extracellular exosome // inferred from direct assay	0003677 // DNA binding // not recorded /// 0046982 // protein heterodimerization activity // inferred from electronic annotation	---	chr1:149858524-149858961 (+) // 100.0 // q21.2
11715205_x_at	3.50487	3.42086	3.47543	3.44279	3.46519	3.34487	5672	PSG4	pregnancy specific beta-1-glycoprotein 4	0007565 // female pregnancy // traceable author statement	0005576 // extracellular region // inferred from electronic annotation /// 0070062 // extracellular exosome // inferred from direct assay	0005515 // protein binding // inferred from electronic annotation	---	chr19:43696855-43709790 (-) // 79.46 // q13.31
11715206_x_at	3.50487	3.42086	3.47543	3.44279	3.46519	3.34487	5672	PSG4	pregnancy specific beta-1-glycoprotein 4	0007565 // female pregnancy // traceable author statement	0005576 // extracellular region // inferred from electronic annotation /// 0070062 // extracellular exosome // inferred from direct assay	0005515 // protein binding // inferred from electronic annotation	---	chr19:43696855-43709790 (-) // 76.24 // q13.31
11715207_at	3.73934	3.77999	3.78424	3.779	3.67838	3.779	57705	WDFY4	WDFY family member 4	0016197 // endosomal transport // not recorded	0005622 // intracellular // not recorded /// 0012505 // endomembrane system // not recorded /// 0016020 // membrane // inferred from electronic annotation /// 0016021 // integral component of membrane // inferred from electronic annotation /// 0019898 // extrinsic component of membrane // not recorded	0005488 // binding // inferred from electronic annotation /// 0005515 // protein binding // inferred from electronic annotation /// 0005543 // phospholipid binding // not recorded	---	chr10:49917759-50191000 (+) // 99.2 // q11.23
11715208_s_at	4.34118	4.32944	4.42198	4.47742	4.38486	4.38032	1185	CLCN6	chloride channel, voltage-sensitive 6	0006810 // transport // inferred from electronic annotation /// 0006811 // ion transport // inferred from electronic annotation /// 0006821 // chloride transport // non-traceable author statement /// 0006884 // cell volume homeostasis // non-traceable author statement /// 0007165 // signal transduction // non-traceable author statement /// 0009612 // response to mechanical stimulus // inferred fr…	0005765 // lysosomal membrane // inferred from direct assay /// 0005768 // endosome // inferred from electronic annotation /// 0010008 // endosome membrane // traceable author statement /// 0016020 // membrane // inferred from electronic annotation /// 0016021 // integral component of membrane // non-traceable author statement	0000166 // nucleotide binding // inferred from electronic annotation /// 0005216 // ion channel activity // inferred from electronic annotation /// 0005247 // voltage-gated chloride channel activity // non-traceable author statement /// 0005524 // ATP binding // inferred from electronic annotation /// 0015297 // antiporter activity // inferred from electronic annotation	---	chr1:11866206-11888275 (+) // 99.9 // p36.22
11715209_s_at	9.68479	9.54807	9.69652	9.63894	9.7379	9.72049	51282	SCAND1	SCAN domain containing 1	0006351 // transcription, DNA-templated // inferred from electronic annotation /// 0006355 // regulation of transcription, DNA-templated // inferred from electronic annotation /// 0006355 // regulation of transcription, DNA-templated // traceable author statement /// 0006357 // regulation of transcription from RNA polymerase II promoter // not recorded /// 0006366 // transcription from RNA polyme…	0005634 // nucleus // inferred from direct assay	0000981 // RNA polymerase II transcription factor activity, sequence-specific DNA binding // not recorded /// 0003677 // DNA binding // non-traceable author statement /// 0003700 // transcription factor activity, sequence-specific DNA binding // inferred from sequence or structural similarity /// 0003713 // transcription coactivator activity // not recorded /// 0003723 // RNA binding // non-trace…	---	chr20:34541545-34542428 (-) // 96.4 // q11.23
11715210_s_at	3.17325	3.06235	3.05803	2.89193	2.96724	2.95483	55228	PNMAL1	paraneoplastic Ma antigen family-like 1	---	---	---	---	chr19:46969749-46974820 (-) // 73.44 // q13.32
11715211_s_at	6.40132	6.40693	6.45846	6.70694	6.63014	6.65109	340252	ZNF680	zinc finger protein 680	0006351 // transcription, DNA-templated // inferred from electronic annotation /// 0006355 // regulation of transcription, DNA-templated // not recorded	0005622 // intracellular // inferred from electronic annotation /// 0005634 // nucleus // not recorded	0000978 // RNA polymerase II core promoter proximal region sequence-specific DNA binding // not recorded /// 0003676 // nucleic acid binding // inferred from electronic annotation /// 0003677 // DNA binding // inferred from electronic annotation /// 0046872 // metal ion binding // inferred from electronic annotation	---	chr7:63980254-64023505 (-) // 98.75 // q11.21
11715212_x_at	9.03734	8.94271	9.06006	8.91965	9.07147	9.06632	51282	SCAND1	SCAN domain containing 1	0006351 // transcription, DNA-templated // inferred from electronic annotation /// 0006355 // regulation of transcription, DNA-templated // inferred from electronic annotation /// 0006355 // regulation of transcription, DNA-templated // traceable author statement /// 0006357 // regulation of transcription from RNA polymerase II promoter // not recorded /// 0006366 // transcription from RNA polyme…	0005634 // nucleus // inferred from direct assay	0000981 // RNA polymerase II transcription factor activity, sequence-specific DNA binding // not recorded /// 0003677 // DNA binding // non-traceable author statement /// 0003700 // transcription factor activity, sequence-specific DNA binding // inferred from sequence or structural similarity /// 0003713 // transcription coactivator activity // not recorded /// 0003723 // RNA binding // non-trace…	---	chr20:34541545-34542428 (-) // 92.26 // q11.23
11715213_s_at	2.69549	2.80618	2.73613	2.74957	2.61274	2.88374	26581 /// 26582 /// 26584	DUX5 /// DUX3 /// DUX1	double homeobox 5 /// double homeobox 3 /// double homeobox 1	0006351 // transcription, DNA-templated // inferred from electronic annotation /// 0006355 // regulation of transcription, DNA-templated // inferred from electronic annotation /// 0006366 // transcription from RNA polymerase II promoter // traceable author statement	0005634 // nucleus // inferred from electronic annotation	0003677 // DNA binding // inferred from electronic annotation /// 0043565 // sequence-specific DNA binding // inferred from electronic annotation	---	chr4:191012081-191012639 (+) // 70.54 // q35.2 /// chr4:191008781-191009339 (+) // 70.54 // q35.2 /// chr4:191005488-191006046 (+) // 70.54 // q35.2 /// chr4:190998894-190999452 (+) // 70.54 // q35.2 /// chr4:190995601-190996159 (+) // 70.54 // q35.2 /// chr4:190989011-190989569 (+) // 70.54 // q35.2 /// chr4:190943340-190943901 (-) // 70.54 // q35.2
11715214_at	3.53504	3.61487	3.71638	3.68658	3.76781	3.75551	57787	MARK4	MAP/microtubule affinity-regulating kinase 4	0000082 // G1/S transition of mitotic cell cycle // non-traceable author statement /// 0000086 // G2/M transition of mitotic cell cycle // non-traceable author statement /// 0000226 // microtubule cytoskeleton organization // inferred from mutant phenotype /// 0001578 // microtubule bundle formation // inferred from expression pattern /// 0006468 // protein phosphorylation // traceable author sta…	0000930 // gamma-tubulin complex // inferred from direct assay /// 0005737 // cytoplasm // inferred from direct assay /// 0005813 // centrosome // inferred from direct assay /// 0005815 // microtubule organizing center // inferred from direct assay /// 0005829 // cytosol // traceable author statement /// 0005874 // microtubule // inferred from direct assay /// 0015630 // microtubule cytoskeleton …	0000166 // nucleotide binding // inferred from electronic annotation /// 0004672 // protein kinase activity // inferred from electronic annotation /// 0004674 // protein serine/threonine kinase activity // inferred from direct assay /// 0005515 // protein binding // inferred from physical interaction /// 0005524 // ATP binding // non-traceable author statement /// 0008017 // microtubule binding /…	---	chr19:45754841-45808541 (+) // 82.08 // q13.32
11715215_s_at	3.47948	3.35094	3.30992	3.31303	3.58731	3.27536	131890	GRK7	G protein-coupled receptor kinase 7	0006468 // protein phosphorylation // inferred from electronic annotation /// 0007165 // signal transduction // inferred from electronic annotation /// 0007601 // visual perception // inferred from electronic annotation /// 0007603 // phototransduction, visible light // traceable author statement /// 0016056 // rhodopsin mediated signaling pathway // traceable author statement /// 0016310 // phos…	0016020 // membrane // inferred from electronic annotation /// 0097381 // photoreceptor disc membrane // traceable author statement	0000166 // nucleotide binding // inferred from electronic annotation /// 0004672 // protein kinase activity // inferred from electronic annotation /// 0004674 // protein serine/threonine kinase activity // inferred from electronic annotation /// 0004703 // G-protein coupled receptor kinase activity // inferred from electronic annotation /// 0005524 // ATP binding // inferred from electronic annot…	---	chr3:141497042-141535892 (+) // 100.0 // q23
11715216_s_at	2.22717	2.2745	2.33312	2.06488	2.16732	2.30768	54490	UGT2B28	UDP glucuronosyltransferase 2 family, polypeptide B28	0006805 // xenobiotic metabolic process // inferred from direct assay /// 0008152 // metabolic process // inferred from direct assay /// 0009813 // flavonoid biosynthetic process // not recorded /// 0032870 // cellular response to hormone stimulus // not recorded /// 0052696 // flavonoid glucuronidation // not recorded	0005783 // endoplasmic reticulum // inferred from direct assay /// 0005789 // endoplasmic reticulum membrane // inferred from electronic annotation /// 0016020 // membrane // inferred from electronic annotation /// 0016021 // integral component of membrane // inferred from electronic annotation /// 0031090 // organelle membrane // inferred from electronic annotation /// 0043231 // intracellular m…	0015020 // glucuronosyltransferase activity // not recorded /// 0016740 // transferase activity // inferred from electronic annotation /// 0016757 // transferase activity, transferring glycosyl groups // inferred from electronic annotation /// 0016758 // transferase activity, transferring hexosyl groups // inferred from electronic annotation	---	chr4:70146216-70160767 (+) // 98.97 // q13.2 /// chr4:69870335-70080442 (-) // 95.41 // q13.2
11715217_s_at	3.024	3.23048	3.22586	3.28701	3.06995	3.27142	80168	MOGAT2	monoacylglycerol O-acyltransferase 2	0006071 // glycerol metabolic process // inferred from electronic annotation /// 0006629 // lipid metabolic process // inferred from electronic annotation /// 0006651 // diacylglycerol biosynthetic process // inferred from electronic annotation /// 0019432 // triglyceride biosynthetic process // inferred from electronic annotation /// 0050892 // intestinal absorption // inferred from electronic a…	0005783 // endoplasmic reticulum // inferred from direct assay /// 0005789 // endoplasmic reticulum membrane // inferred from electronic annotation /// 0016020 // membrane // inferred from electronic annotation /// 0016021 // integral component of membrane // inferred from electronic annotation	0003846 // 2-acylglycerol O-acyltransferase activity // inferred from electronic annotation /// 0016407 // acetyltransferase activity // inferred from electronic annotation /// 0016740 // transferase activity // inferred from electronic annotation /// 0016746 // transferase activity, transferring acyl groups // inferred from electronic annotation /// 0016747 // transferase activity, transferring …	---	chr11:75428933-75442331 (+) // 100.0 // q13.5
11715218_s_at	10.7202	10.6609	10.7095	10.9864	10.9767	11.0069	8933	FAM127A	family with sequence similarity 127 member A	---	0005886 // plasma membrane // inferred from electronic annotation /// 0016020 // membrane // inferred from electronic annotation	0005515 // protein binding // inferred from physical interaction	---	chrX:134166332-134167573 (+) // 98.96 // q26.3
11715219_s_at	3.36487	3.25705	3.09705	3.31989	3.21404	3.02112	8329	HIST1H2AI	histone cluster 1, H2ai	0006325 // chromatin organization // not recorded /// 0006342 // chromatin silencing // not recorded	0000786 // nucleosome // inferred from electronic annotation /// 0000790 // nuclear chromatin // not recorded /// 0005634 // nucleus // inferred from direct assay /// 0005694 // chromosome // inferred from electronic annotation /// 0070062 // extracellular exosome // inferred from direct assay	0003677 // DNA binding // not recorded /// 0005515 // protein binding // inferred from physical interaction /// 0019899 // enzyme binding // inferred from physical interaction /// 0046982 // protein heterodimerization activity // inferred from electronic annotation	---	chr6:27775976-27776445 (+) // 100.0 // p22.1
11715220_s_at	6.00541	5.91215	6.08038	5.58945	5.23083	5.74443	80304	C2orf44	chromosome 2 open reading frame 44	0051259 // protein oligomerization // inferred from direct assay	---	0019900 // kinase binding // inferred from physical interaction	---	chr2:24252205-24270296 (-) // 99.92 // p23.3
11715221_x_at	7.21668	7.20778	7.22332	7.32142	7.33394	7.41456	55695	NSUN5	NOP2/Sun RNA methyltransferase family member 5	0006364 // rRNA processing // inferred from electronic annotation /// 0032259 // methylation // inferred from electronic annotation	0005634 // nucleus // inferred from direct assay /// 0005730 // nucleolus // inferred from direct assay	0003723 // RNA binding // inferred from electronic annotation /// 0008168 // methyltransferase activity // inferred from electronic annotation /// 0016740 // transferase activity // inferred from electronic annotation /// 0044822 // poly(A) RNA binding // inferred from direct assay	---	chr7:72717226-72722823 (-) // 98.54 // q11.23
11715222_at	4.90527	4.93718	4.90982	5.03121	5.11101	4.89673	260425	MAGI3	membrane associated guanylate kinase, WW and PDZ domain containing 3	0006915 // apoptotic process // non-traceable author statement /// 0007165 // signal transduction // inferred from electronic annotation /// 0016032 // viral process // inferred from electronic annotation /// 0016310 // phosphorylation // inferred from electronic annotation /// 0035556 // intracellular signal transduction // non-traceable author statement /// 0043507 // positive regulation of JUN…	0005634 // nucleus // inferred from electronic annotation /// 0005886 // plasma membrane // inferred from electronic annotation /// 0005911 // cell-cell junction // inferred from electronic annotation /// 0005923 // bicellular tight junction // inferred from electronic annotation /// 0016020 // membrane // non-traceable author statement /// 0030054 // cell junction // inferred from electronic ann…	0000166 // nucleotide binding // inferred from electronic annotation /// 0004385 // guanylate kinase activity // non-traceable author statement /// 0005109 // frizzled binding // inferred from electronic annotation /// 0005515 // protein binding // inferred from physical interaction /// 0005524 // ATP binding // inferred from electronic annotation /// 0016301 // kinase activity // inferred from e…	---	chr1:113933474-114228545 (+) // 98.52 // p13.2
11715223_s_at	3.33341	3.45112	3.59672	3.41946	3.54507	3.53505	122665	RNASE8	ribonuclease, RNase A family, 8	0008152 // metabolic process // inferred from electronic annotation /// 0090305 // nucleic acid phosphodiester bond hydrolysis // inferred from electronic annotation /// 0090502 // RNA phosphodiester bond hydrolysis, endonucleolytic // inferred from direct assay	0005576 // extracellular region // inferred from electronic annotation	0003676 // nucleic acid binding // inferred from electronic annotation /// 0004518 // nuclease activity // inferred from electronic annotation /// 0004519 // endonuclease activity // inferred from electronic annotation /// 0004522 // ribonuclease A activity // inferred from direct assay /// 0016787 // hydrolase activity // inferred from electronic annotation	---	chr14:21526051-21526516 (+) // 100.0 // q11.2
11715224_s_at	4.19093	4.13229	4.49881	4.23599	4.33768	4.33907	55289	ACOXL	acyl-CoA oxidase-like	0006631 // fatty acid metabolic process // inferred from electronic annotation /// 0006635 // fatty acid beta-oxidation // inferred from electronic annotation /// 0008152 // metabolic process // inferred from electronic annotation /// 0033539 // fatty acid beta-oxidation using acyl-CoA dehydrogenase // not recorded /// 0055088 // lipid homeostasis // not recorded /// 0055114 // oxidation-reductio…	0005777 // peroxisome // not recorded	0000062 // fatty-acyl-CoA binding // not recorded /// 0003995 // acyl-CoA dehydrogenase activity // not recorded /// 0003997 // acyl-CoA oxidase activity // inferred from electronic annotation /// 0009055 // electron carrier activity // not recorded /// 0016491 // oxidoreductase activity // inferred from electronic annotation /// 0016627 // oxidoreductase activity, acting on the CH-CH group of do…	---	chr2:111490149-111875799 (+) // 100.0 // q13
11715225_s_at	7.62766	7.52967	7.54389	7.36943	7.20716	7.29614	51542	VPS54	VPS54 GARP complex subunit	0006810 // transport // inferred from electronic annotation /// 0006896 // Golgi to vacuole transport // not recorded /// 0015031 // protein transport // inferred from electronic annotation /// 0040007 // growth // inferred from electronic annotation /// 0042147 // retrograde transport, endosome to Golgi // not recorded /// 0048873 // homeostasis of number of cells within a tissue // inferred fro…	0000938 // GARP complex // inferred from direct assay /// 0005622 // intracellular // inferred from electronic annotation /// 0005654 // nucleoplasm // inferred from direct assay /// 0005794 // Golgi apparatus // inferred from direct assay /// 0005802 // trans-Golgi network // inferred from direct assay /// 0048471 // perinuclear region of cytoplasm // inferred from direct assay	0005515 // protein binding // inferred from physical interaction /// 0019905 // syntaxin binding // not recorded	---	chr2:64119666-64246214 (-) // 98.65 // p14
11715226_s_at	3.8958	3.67782	3.83603	3.90707	4.20158	4.0853	56142	PCDHA6	protocadherin alpha 6	0007155 // cell adhesion // traceable author statement /// 0007156 // homophilic cell adhesion via plasma membrane adhesion molecules // inferred from electronic annotation /// 0007399 // nervous system development // traceable author statement	0005576 // extracellular region // inferred from electronic annotation /// 0005634 // nucleus // inferred from electronic annotation /// 0005783 // endoplasmic reticulum // inferred from electronic annotation /// 0005886 // plasma membrane // inferred from electronic annotation /// 0005886 // plasma membrane // inferred from direct assay /// 0005887 // integral component of plasma membrane // tra…	0005509 // calcium ion binding // inferred from electronic annotation /// 0005515 // protein binding // inferred from physical interaction	---	chr5:140207649-140210088 (+) // 100.0 // q31.3
11715227_s_at	3.72789	3.76272	3.91521	3.59035	3.5571	3.62992	56141	PCDHA7	protocadherin alpha 7	0007155 // cell adhesion // traceable author statement /// 0007156 // homophilic cell adhesion via plasma membrane adhesion molecules // inferred from electronic annotation /// 0007399 // nervous system development // traceable author statement	0005576 // extracellular region // inferred from electronic annotation /// 0005634 // nucleus // inferred from electronic annotation /// 0005783 // endoplasmic reticulum // inferred from electronic annotation /// 0005886 // plasma membrane // inferred from electronic annotation /// 0005886 // plasma membrane // inferred from direct assay /// 0005887 // integral component of plasma membrane // tra…	0005509 // calcium ion binding // inferred from electronic annotation /// 0005515 // protein binding // inferred from physical interaction	---	chr5:140213968-140216338 (+) // 100.0 // q31.3
11715228_s_at	4.05299	4.20921	4.26164	4.07238	4.1378	4.19949	123264	SLC51B	solute carrier family 51, beta subunit	0006810 // transport // inferred from electronic annotation /// 0015721 // bile acid and bile salt transport // inferred from sequence or structural similarity /// 0031647 // regulation of protein stability // inferred from sequence or structural similarity /// 0060050 // positive regulation of protein glycosylation // inferred from sequence or structural similarity /// 0070863 // positive regula…	0005886 // plasma membrane // inferred from direct assay /// 0016020 // membrane // inferred from electronic annotation /// 0016021 // integral component of membrane // inferred from sequence or structural similarity /// 0043234 // protein complex // inferred from sequence or structural similarity	0005215 // transporter activity // inferred from electronic annotation /// 0005515 // protein binding // inferred from electronic annotation /// 0046982 // protein heterodimerization activity // inferred from sequence or structural similarity	---	chr15:65342312-65345539 (+) // 99.78 // q22.31
11715229_s_at	3.7978	3.78837	3.86392	3.84238	3.52205	3.71493	80852	GRIP2	glutamate receptor interacting protein 2	0007219 // Notch signaling pathway // inferred from electronic annotation /// 0007268 // synaptic transmission // traceable author statement /// 0014824 // artery smooth muscle contraction // inferred from electronic annotation /// 0015031 // protein transport // inferred from electronic annotation /// 0045777 // positive regulation of blood pressure // inferred from electronic annotation	0005737 // cytoplasm // inferred from electronic annotation /// 0005829 // cytosol // traceable author statement /// 0005886 // plasma membrane // traceable author statement /// 0016020 // membrane // inferred from electronic annotation /// 0030425 // dendrite // inferred from electronic annotation /// 0043198 // dendritic shaft // inferred from electronic annotation /// 0045211 // postsynaptic m…	0005515 // protein binding // inferred from electronic annotation /// 0008022 // protein C-terminus binding // inferred from electronic annotation /// 0030159 // receptor signaling complex scaffold activity // inferred from electronic annotation	---	chr3:14535172-14583588 (-) // 99.77 // p25.1
11715230_s_at	3.86499	3.68643	4.1619	4.45758	4.63242	4.41451	50855	PARD6A	par-6 family cell polarity regulator alpha	0001933 // negative regulation of protein phosphorylation // inferred from electronic annotation /// 0007049 // cell cycle // inferred from electronic annotation /// 0007179 // transforming growth factor beta receptor signaling pathway // traceable author statement /// 0016032 // viral process // traceable author statement /// 0034329 // cell junction assembly // traceable author statement /// 00…	0001726 // ruffle // inferred from electronic annotation /// 0005634 // nucleus // inferred from sequence or structural similarity /// 0005737 // cytoplasm // inferred from direct assay /// 0005829 // cytosol // traceable author statement /// 0005886 // plasma membrane // traceable author statement /// 0005923 // bicellular tight junction // inferred from sequence or structural similarity /// 000…	0005080 // protein kinase C binding // inferred from electronic annotation /// 0005515 // protein binding // inferred from physical interaction /// 0008134 // transcription factor binding // traceable author statement /// 0017048 // Rho GTPase binding // inferred from sequence or structural similarity /// 0030742 // GTP-dependent protein binding // inferred from sequence or structural similarity	---	chr16:67694850-67696680 (+) // 91.99 // q22.1
11715231_x_at	10.5173	10.5235	10.5068	10.4679	10.5984	10.6062	25873	RPL36	ribosomal protein L36	0000184 // nuclear-transcribed mRNA catabolic process, nonsense-mediated decay // traceable author statement /// 0002181 // cytoplasmic translation // not recorded /// 0006412 // translation // non-traceable author statement /// 0006412 // translation // traceable author statement /// 0006413 // translational initiation // traceable author statement /// 0006414 // translational elongation // trac…	0005622 // intracellular // inferred from electronic annotation /// 0005730 // nucleolus // inferred from direct assay /// 0005737 // cytoplasm // inferred from direct assay /// 0005829 // cytosol // traceable author statement /// 0005840 // ribosome // inferred from electronic annotation /// 0016020 // membrane // inferred from direct assay /// 0022625 // cytosolic large ribosomal subunit // inf…	0003735 // structural constituent of ribosome // not recorded /// 0003735 // structural constituent of ribosome // non-traceable author statement /// 0044822 // poly(A) RNA binding // inferred from direct assay	Ribosomal_Proteins // GenMAPP	chr19:5690271-5691676 (+) // 95.14 // p13.3
11715232_x_at	7.56225	7.45884	7.58327	7.61771	7.66624	7.69707	25873	RPL36	ribosomal protein L36	0000184 // nuclear-transcribed mRNA catabolic process, nonsense-mediated decay // traceable author statement /// 0002181 // cytoplasmic translation // not recorded /// 0006412 // translation // non-traceable author statement /// 0006412 // translation // traceable author statement /// 0006413 // translational initiation // traceable author statement /// 0006414 // translational elongation // trac…	0005622 // intracellular // inferred from electronic annotation /// 0005730 // nucleolus // inferred from direct assay /// 0005737 // cytoplasm // inferred from direct assay /// 0005829 // cytosol // traceable author statement /// 0005840 // ribosome // inferred from electronic annotation /// 0016020 // membrane // inferred from direct assay /// 0022625 // cytosolic large ribosomal subunit // inf…	0003735 // structural constituent of ribosome // not recorded /// 0003735 // structural constituent of ribosome // non-traceable author statement /// 0044822 // poly(A) RNA binding // inferred from direct assay	Ribosomal_Proteins // GenMAPP	chr19:5690345-5691676 (+) // 96.05 // p13.3
11715233_s_at	5.28564	5.0979	4.96312	5.35437	5.48888	5.58536	84221	SPATC1L	spermatogenesis and centriole associated 1-like	---	---	0005515 // protein binding // inferred from physical interaction	---	chr21:47581062-47604373 (-) // 95.94 // q22.3
11715234_s_at	6.48037	6.49116	6.53558	6.76073	6.78498	6.96128	7349	UCN	urocortin	0001934 // positive regulation of protein phosphorylation // inferred from electronic annotation /// 0001964 // startle response // inferred from electronic annotation /// 0006954 // inflammatory response // inferred from electronic annotation /// 0006979 // response to oxidative stress // inferred from electronic annotation /// 0007186 // G-protein coupled receptor signaling pathway // traceable…	0005576 // extracellular region // inferred from electronic annotation /// 0030424 // axon // inferred from electronic annotation /// 0030425 // dendrite // inferred from electronic annotation /// 0043025 // neuronal cell body // inferred from electronic annotation /// 0043196 // varicosity // inferred from electronic annotation /// 0043204 // perikaryon // inferred from electronic annotation ///…	0001664 // G-protein coupled receptor binding // inferred from electronic annotation /// 0005179 // hormone activity // inferred from electronic annotation /// 0005184 // neuropeptide hormone activity // traceable author statement /// 0005515 // protein binding // inferred from physical interaction /// 0046811 // histone deacetylase inhibitor activity // inferred from electronic annotation /// 00…	---	chr2:27530264-27531130 (-) // 96.1 // p23.3
11715235_x_at	10.7341	10.7173	10.8022	10.9879	10.8101	10.8022	440567	UQCRHL	ubiquinol-cytochrome c reductase hinge protein like	0006122 // mitochondrial electron transport, ubiquinol to cytochrome c // inferred from electronic annotation /// 0055114 // oxidation-reduction process // inferred from electronic annotation /// 1902600 // hydrogen ion transmembrane transport // inferred from electronic annotation	0005739 // mitochondrion // inferred from electronic annotation /// 0005743 // mitochondrial inner membrane // inferred from electronic annotation /// 0016020 // membrane // inferred from electronic annotation /// 0070469 // respiratory chain // inferred from electronic annotation	0008121 // ubiquinol-cytochrome-c reductase activity // inferred from electronic annotation	---	chr1:46769391-46782448 (+) // 93.87 // p34.1 /// chr1:16133656-16134194 (-) // 91.08 // p36.21
11715236_s_at	2.57039	2.56071	2.74774	2.6224	2.76768	2.87759	26025	PCDHGA12	protocadherin gamma subfamily A, 12	0007155 // cell adhesion // inferred from electronic annotation /// 0007155 // cell adhesion // traceable author statement /// 0007156 // homophilic cell adhesion via plasma membrane adhesion molecules // inferred from electronic annotation /// 0008333 // endosome to lysosome transport // inferred from electronic annotation /// 0016339 // calcium-dependent cell-cell adhesion via plasma membrane c…	0005622 // intracellular // inferred from electronic annotation /// 0005886 // plasma membrane // inferred from electronic annotation /// 0005911 // cell-cell junction // inferred from electronic annotation /// 0016020 // membrane // inferred from electronic annotation /// 0016020 // membrane // non-traceable author statement /// 0016021 // integral component of membrane // inferred from electron…	0005509 // calcium ion binding // inferred from electronic annotation /// 0005515 // protein binding // inferred from electronic annotation /// 0044822 // poly(A) RNA binding // inferred from direct assay	---	chr5:140810157-140812789 (+) // 99.2 // q31.3
11715237_s_at	12.4722	12.4639	12.3889	12.5485	12.4563	12.4374	6126 /// 6133 /// 54962 /// 654350 /// 727865	RPL9P7 /// RPL9 /// TIPIN /// RPL9P25 /// RPL9P32	ribosomal protein L9 pseudogene 7 /// ribosomal protein L9 /// TIMELESS interacting protein /// ribosomal protein L9 pseudogene 25 /// ribosomal protein L9 pseudogene 32	0000076 // DNA replication checkpoint // inferred from mutant phenotype /// 0000077 // DNA damage checkpoint // inferred from electronic annotation /// 0000184 // nuclear-transcribed mRNA catabolic process, nonsense-mediated decay // traceable author statement /// 0000724 // double-strand break repair via homologous recombination // traceable author statement /// 0002181 // cytoplasmic translatio…	0000790 // nuclear chromatin // inferred from direct assay /// 0005622 // intracellular // inferred from electronic annotation /// 0005634 // nucleus // inferred from direct assay /// 0005654 // nucleoplasm // inferred from direct assay /// 0005654 // nucleoplasm // traceable author statement /// 0005730 // nucleolus // inferred from direct assay /// 0005737 // cytoplasm // inferred from direct a…	0003723 // RNA binding // traceable author statement /// 0003735 // structural constituent of ribosome // non-traceable author statement /// 0005515 // protein binding // inferred from physical interaction /// 0016740 // transferase activity // inferred from electronic annotation /// 0016746 // transferase activity, transferring acyl groups // inferred from electronic annotation /// 0019843 // rR…	Ribosomal_Proteins // GenMAPP	chr4:39455746-39460207 (-) // 99.29 // p14
11715238_x_at	11.7651	11.7429	11.7062	11.7872	11.7789	11.6431	6133	RPL9	ribosomal protein L9	0000184 // nuclear-transcribed mRNA catabolic process, nonsense-mediated decay // traceable author statement /// 0002181 // cytoplasmic translation // not recorded /// 0006412 // translation // non-traceable author statement /// 0006412 // translation // traceable author statement /// 0006413 // translational initiation // traceable author statement /// 0006414 // translational elongation // trac…	0005622 // intracellular // inferred from electronic annotation /// 0005634 // nucleus // inferred from direct assay /// 0005730 // nucleolus // inferred from direct assay /// 0005737 // cytoplasm // inferred from direct assay /// 0005829 // cytosol // traceable author statement /// 0005840 // ribosome // traceable author statement /// 0005925 // focal adhesion // inferred from direct assay /// 0…	0003723 // RNA binding // traceable author statement /// 0003735 // structural constituent of ribosome // non-traceable author statement /// 0005515 // protein binding // inferred from physical interaction /// 0019843 // rRNA binding // inferred from electronic annotation	Ribosomal_Proteins // GenMAPP	chr4:39455746-39460207 (-) // 99.29 // p14
11715239_x_at	12.2023	12.2364	12.2719	12.2909	12.3817	12.3622	10410	IFITM3	interferon induced transmembrane protein 3	0002376 // immune system process // inferred from electronic annotation /// 0006955 // immune response // traceable author statement /// 0009607 // response to biotic stimulus // inferred from electronic annotation /// 0009615 // response to virus // inferred from direct assay /// 0019221 // cytokine-mediated signaling pathway // traceable author statement /// 0032897 // negative regulation of vi…	0005764 // lysosome // inferred from electronic annotation /// 0005765 // lysosomal membrane // inferred from electronic annotation /// 0005768 // endosome // inferred from electronic annotation /// 0005886 // plasma membrane // inferred from direct assay /// 0005886 // plasma membrane // traceable author statement /// 0016020 // membrane // inferred from electronic annotation /// 0016021 // inte…	0005515 // protein binding // inferred from physical interaction	---	chr11:319672-320914 (-) // 98.53 // p15.5
11715240_at	7.21377	7.25621	7.09621	7.45103	7.39132	7.283	7738	ZNF184	zinc finger protein 184	0006351 // transcription, DNA-templated // inferred from electronic annotation /// 0006355 // regulation of transcription, DNA-templated // inferred from electronic annotation	0005622 // intracellular // inferred from electronic annotation /// 0005634 // nucleus // inferred from electronic annotation	0003676 // nucleic acid binding // inferred from electronic annotation /// 0003677 // DNA binding // inferred from electronic annotation /// 0008270 // zinc ion binding // non-traceable author statement /// 0046872 // metal ion binding // inferred from electronic annotation	---	chr6:27418521-27440897 (-) // 95.7 // p22.1
11715241_s_at	7.57543	7.487	7.7047	7.66736	7.55177	7.67856	353134	LCE1D	late cornified envelope 1D	0008544 // epidermis development // inferred from electronic annotation /// 0018149 // peptide cross-linking // not recorded /// 0030216 // keratinocyte differentiation // not recorded /// 0031424 // keratinization // inferred from electronic annotation /// 0050890 // cognition // inferred from mutant phenotype /// 0071277 // cellular response to calcium ion // inferred from direct assay	0001533 // cornified envelope // inferred from direct assay /// 0005737 // cytoplasm // inferred from direct assay /// 0048471 // perinuclear region of cytoplasm // inferred from direct assay	0005198 // structural molecule activity // not recorded	---	chr1:152770247-152770657 (+) // 87.21 // q21.3
11715242_s_at	3.71007	3.72788	3.42684	3.88941	3.80921	4.07259	84648	LCE3D	late cornified envelope 3D	0008544 // epidermis development // inferred from electronic annotation /// 0018149 // peptide cross-linking // not recorded /// 0030216 // keratinocyte differentiation // not recorded /// 0031424 // keratinization // inferred from electronic annotation	0001533 // cornified envelope // not recorded /// 0005737 // cytoplasm // not recorded	0005198 // structural molecule activity // not recorded	---	chr1:152551860-152552980 (-) // 98.7 // q21.3
11715243_x_at	5.9961	6.09768	6.0633	6.10453	6.18455	6.30097	353137	LCE1F	late cornified envelope 1F	0008544 // epidermis development // inferred from electronic annotation /// 0018149 // peptide cross-linking // not recorded /// 0030216 // keratinocyte differentiation // not recorded /// 0031424 // keratinization // inferred from electronic annotation	0001533 // cornified envelope // not recorded /// 0005737 // cytoplasm // not recorded	0005198 // structural molecule activity // not recorded	---	chr1:152748847-152749204 (+) // 77.31 // q21.3
11715244_x_at	7.07158	7.04857	7.0938	7.12621	7.18221	7.16936	353131	LCE1A	late cornified envelope 1A	0008544 // epidermis development // inferred from electronic annotation /// 0018149 // peptide cross-linking // not recorded /// 0030216 // keratinocyte differentiation // not recorded /// 0031424 // keratinization // inferred from electronic annotation	0001533 // cornified envelope // not recorded /// 0005737 // cytoplasm // not recorded	0005198 // structural molecule activity // not recorded	---	chr1:152799948-152800281 (+) // 77.78 // q21.3 /// chr1:152759775-152760132 (+) // 86.19 // q21.3 /// chr1:152748847-152770615 (+) // 71.77 // q21.3
11715245_s_at	4.14605	4.02899	4.05008	4.0101	4.07258	3.99086	3543	IGLL1	immunoglobulin lambda-like polypeptide 1	0006898 // receptor-mediated endocytosis // not recorded /// 0006910 // phagocytosis, recognition // not recorded /// 0006911 // phagocytosis, engulfment // not recorded /// 0006955 // immune response // non-traceable author statement /// 0006958 // complement activation, classical pathway // not recorded /// 0038095 // Fc-epsilon receptor signaling pathway // not recorded /// 0038096 // Fc-gamma…	0005576 // extracellular region // inferred from electronic annotation /// 0009897 // external side of plasma membrane // not recorded /// 0016020 // membrane // non-traceable author statement /// 0042571 // immunoglobulin complex, circulating // not recorded /// 0070062 // extracellular exosome // inferred from direct assay /// 0072562 // blood microparticle // not recorded	0003823 // antigen binding // not recorded /// 0005515 // protein binding // inferred from electronic annotation /// 0034987 // immunoglobulin receptor binding // not recorded	---	chr22:23915311-23922495 (-) // 100.0 // q11.23
11715246_x_at	5.02562	5.10091	5.261	5.08884	5.2111	4.98894	575	ADGRB1	adhesion G protein-coupled receptor B1	0007155 // cell adhesion // inferred from electronic annotation /// 0007165 // signal transduction // traceable author statement /// 0007166 // cell surface receptor signaling pathway // inferred from electronic annotation /// 0007186 // G-protein coupled receptor signaling pathway // inferred from electronic annotation /// 0007409 // axonogenesis // traceable author statement /// 0007422 // peri…	0005886 // plasma membrane // traceable author statement /// 0005887 // integral component of plasma membrane // traceable author statement /// 0005911 // cell-cell junction // traceable author statement /// 0014069 // postsynaptic density // inferred from electronic annotation /// 0016020 // membrane // inferred from electronic annotation /// 0016021 // integral component of membrane // traceabl…	0004871 // signal transducer activity // inferred from electronic annotation /// 0004888 // transmembrane signaling receptor activity // inferred from electronic annotation /// 0004930 // G-protein coupled receptor activity // inferred from direct assay /// 0005515 // protein binding // inferred from electronic annotation	---	chr8:143545376-143626367 (+) // 94.22 // q24.3
11715247_s_at	4.85927	4.93222	4.79234	4.4851	4.59202	4.41774	9681	DEPDC5	DEP domain containing 5	0032007 // negative regulation of TOR signaling // inferred from mutant phenotype /// 0034198 // cellular response to amino acid starvation // inferred from mutant phenotype /// 0035556 // intracellular signal transduction // inferred from electronic annotation /// 0043547 // positive regulation of GTPase activity // inferred from direct assay /// 0043547 // positive regulation of GTPase activity…	0005622 // intracellular // inferred from electronic annotation /// 0005737 // cytoplasm // inferred from electronic annotation /// 0005764 // lysosome // inferred from direct assay /// 0005765 // lysosomal membrane // inferred from direct assay /// 0005829 // cytosol // inferred from sequence or structural similarity /// 0048471 // perinuclear region of cytoplasm // inferred from sequence or str…	0005096 // GTPase activator activity // inferred from direct assay /// 0032403 // protein complex binding // inferred from direct assay	---	chr22:32150852-32302599 (+) // 100.0 // q12.2
11715248_s_at	2.38544	2.38159	2.31051	2.30353	2.49061	2.39568	7180	CRISP2	cysteine-rich secretory protein 2	0016337 // single organismal cell-cell adhesion // inferred from electronic annotation	0005576 // extracellular region // inferred from electronic annotation /// 0005615 // extracellular space // traceable author statement	---	---	chr6:49660071-49681299 (-) // 97.29 // p12.3
11715249_s_at	1.87617	1.87617	1.92737	1.85384	1.83882	1.90151	4111	MAGEA12	MAGE family member A12	---	---	0005515 // protein binding // inferred from physical interaction	---	chrX:151899294-151903172 (-) // 98.98 // q28
11715250_s_at	5.19069	5.34172	5.256	6.22605	6.21425	6.21052	285600	KIAA0825	KIAA0825	---	---	---	---	chr5:93854917-93954309 (-) // 93.94 // q15
11715251_at	7.31467	7.21842	7.16674	6.82795	6.89088	6.89937	56548	CHST7	carbohydrate (N-acetylglucosamine 6-O) sulfotransferase 7	0005975 // carbohydrate metabolic process // traceable author statement /// 0005976 // polysaccharide metabolic process // traceable author statement /// 0006044 // N-acetylglucosamine metabolic process // inferred from direct assay /// 0006790 // sulfur compound metabolic process // inferred from direct assay /// 0030203 // glycosaminoglycan metabolic process // traceable author statement /// 00…	0000139 // Golgi membrane // traceable author statement /// 0005794 // Golgi apparatus // inferred from electronic annotation /// 0016020 // membrane // inferred from electronic annotation /// 0016021 // integral component of membrane // non-traceable author statement /// 0016021 // integral component of membrane // traceable author statement	0001517 // N-acetylglucosamine 6-O-sulfotransferase activity // inferred from direct assay /// 0008146 // sulfotransferase activity // inferred from electronic annotation /// 0008459 // chondroitin 6-sulfotransferase activity // inferred from direct assay /// 0016740 // transferase activity // inferred from electronic annotation	---	chrX:46433191-46457837 (+) // 94.94 // p11.23
11715252_at	7.97183	7.99371	7.85964	8.04166	7.92138	7.96503	51319	RSRC1	arginine/serine-rich coiled-coil 1	0000380 // alternative mRNA splicing, via spliceosome // inferred from electronic annotation /// 0000398 // mRNA splicing, via spliceosome // inferred from direct assay /// 0006397 // mRNA processing // inferred from electronic annotation /// 0006468 // protein phosphorylation // inferred from electronic annotation /// 0006913 // nucleocytoplasmic transport // inferred from sequence or structural…	0005634 // nucleus // inferred from sequence or structural similarity /// 0005737 // cytoplasm // inferred from sequence or structural similarity /// 0016607 // nuclear speck // inferred from sequence or structural similarity	0005515 // protein binding // inferred from physical interaction	---	chr3:157827891-158262574 (+) // 96.3 // q25.32
11715253_s_at	6.83987	6.74779	6.82299	6.72032	6.91968	6.74193	353333 /// 386674	KRTAP10-10 /// KRTAP10-6	keratin associated protein 10-10 /// keratin associated protein 10-6	---	0005882 // intermediate filament // inferred from electronic annotation /// 0045095 // keratin filament // inferred from electronic annotation	---	---	chr21:46020499-46058208 (+) // 97.5 // q22.3 /// chr21:46011148-46012386 (-) // 100.0 // q22.3
11715254_s_at	3.7761	3.67277	3.8123	3.81971	3.90156	3.78764	613211 /// 105379765	DEFB134 /// LOC105379765	defensin beta 134 /// uncharacterized LOC105379765	0006952 // defense response // inferred from electronic annotation /// 0042742 // defense response to bacterium // not recorded /// 0045087 // innate immune response // not recorded	0005576 // extracellular region // inferred from electronic annotation /// 0009986 // cell surface // not recorded	---	---	chr8:11851488-11853760 (-) // 100.0 // p23.1
11715255_s_at	2.6812	2.75694	2.80618	2.69471	3.04439	2.97456	259293	TAS2R30	taste receptor, type 2, member 30	0001580 // detection of chemical stimulus involved in sensory perception of bitter taste // inferred from direct assay /// 0007165 // signal transduction // inferred from electronic annotation /// 0007186 // G-protein coupled receptor signaling pathway // inferred from electronic annotation /// 0050896 // response to stimulus // inferred from electronic annotation /// 0050909 // sensory perceptio…	0005886 // plasma membrane // traceable author statement /// 0016020 // membrane // inferred from electronic annotation /// 0016021 // integral component of membrane // inferred by curator	0004871 // signal transducer activity // inferred from electronic annotation /// 0004930 // G-protein coupled receptor activity // inferred from electronic annotation /// 0033038 // bitter taste receptor activity // inferred from direct assay	---	chr12:11285883-11286843 (-) // 100.0 // p13.2
11715256_at	2.65498	2.8855	2.68026	2.63627	2.72651	2.59166	170626	XAGE3	X antigen family member 3	---	---	0005515 // protein binding // inferred from physical interaction	---	chrX:52891559-52896332 (-) // 97.97 // p11.22
11715257_x_at	2.97509	3.20067	3.17676	3.11403	3.10767	2.96787	170626	XAGE3	X antigen family member 3	---	---	0005515 // protein binding // inferred from physical interaction	---	chrX:52891559-52896332 (-) // 97.97 // p11.22
11715258_s_at	7.56379	7.58305	7.66256	7.33179	7.24263	7.42669	5763	PTMS	parathymosin	0002376 // immune system process // inferred from electronic annotation /// 0006260 // DNA replication // traceable author statement	0005634 // nucleus // traceable author statement	---	---	chr12:6875540-6880118 (+) // 79.91 // p13.31
11715259_s_at	2.52495	2.28527	2.67646	2.52368	2.58459	2.57041	3442	IFNA5	interferon, alpha 5	0002250 // adaptive immune response // not recorded /// 0002286 // T cell activation involved in immune response // not recorded /// 0002323 // natural killer cell activation involved in immune response // not recorded /// 0006952 // defense response // inferred from electronic annotation /// 0006959 // humoral immune response // not recorded /// 0007596 // blood coagulation // traceable author s…	0005576 // extracellular region // traceable author statement /// 0005615 // extracellular space // not recorded	0005125 // cytokine activity // not recorded /// 0005126 // cytokine receptor binding // traceable author statement /// 0005132 // type I interferon receptor binding // not recorded	---	chr9:21304685-21305255 (-) // 100.0 // p21.3
11715260_at	6.58619	6.43257	6.46459	6.64369	6.67843	6.84378	51093	RRNAD1	ribosomal RNA adenine dimethylase domain containing 1	0000154 // rRNA modification // inferred from electronic annotation /// 0031167 // rRNA methylation // inferred from electronic annotation /// 0032259 // methylation // inferred from electronic annotation	0016020 // membrane // inferred from electronic annotation /// 0016021 // integral component of membrane // inferred from electronic annotation	0000179 // rRNA (adenine-N6,N6-)-dimethyltransferase activity // inferred from electronic annotation /// 0008649 // rRNA methyltransferase activity // inferred from electronic annotation	---	chr1:156698262-156706751 (+) // 96.22 // q23.1
11715261_s_at	2.45279	2.33691	2.5453	2.60624	2.55671	2.68271	440563 /// 649330 /// 101060301	HNRNPCL2 /// HNRNPCL3 /// HNRNPCL4	heterogeneous nuclear ribonucleoprotein C-like 2 /// heterogeneous nuclear ribonucleoprotein C-like 3 /// heterogeneous nuclear ribonucleoprotein C-like 4	---	0005634 // nucleus // inferred from electronic annotation /// 0030529 // ribonucleoprotein complex // inferred from electronic annotation	0000166 // nucleotide binding // inferred from electronic annotation /// 0003676 // nucleic acid binding // inferred from electronic annotation /// 0003723 // RNA binding // inferred from electronic annotation /// 0044822 // poly(A) RNA binding // inferred from direct assay	---	chr1:12907235-12908237 (-) // 96.11 // p36.21 /// chr1:13182965-13183967 (-) // 95.71 // p36.21
11715262_at	4.67669	4.46843	4.57829	4.64315	4.58556	4.78255	4543	MTNR1A	melatonin receptor 1A	0007165 // signal transduction // inferred from electronic annotation /// 0007166 // cell surface receptor signaling pathway // not recorded /// 0007186 // G-protein coupled receptor signaling pathway // inferred from electronic annotation /// 0007187 // G-protein coupled receptor signaling pathway, coupled to cyclic nucleotide second messenger // traceable author statement /// 0007568 // aging /…	0005886 // plasma membrane // traceable author statement /// 0005887 // integral component of plasma membrane // inferred from direct assay /// 0016020 // membrane // inferred from electronic annotation /// 0016021 // integral component of membrane // inferred from electronic annotation /// 0043025 // neuronal cell body // inferred from electronic annotation /// 0043235 // receptor complex // inf…	0004871 // signal transducer activity // inferred from electronic annotation /// 0004930 // G-protein coupled receptor activity // inferred from electronic annotation /// 0005515 // protein binding // inferred from physical interaction /// 0008502 // melatonin receptor activity // inferred from electronic annotation /// 0042562 // hormone binding // inferred from physical interaction /// 0097159 …	GPCRDB_Class_A_Rhodopsin-like // GenMAPP /// Small_ligand_GPCRs // GenMAPP	chr4:187454808-187476537 (-) // 99.91 // q35.2
11715263_at	2.81499	2.95113	2.68164	2.76076	2.61208	2.40324	79925	SPEF2	sperm flagellar 2	0002520 // immune system development // inferred from electronic annotation /// 0007283 // spermatogenesis // inferred from electronic annotation /// 0009566 // fertilization // inferred from electronic annotation /// 0010259 // multicellular organismal aging // inferred from electronic annotation /// 0035082 // axoneme assembly // inferred from electronic annotation /// 0048702 // embryonic neur…	0002177 // manchette // inferred from electronic annotation /// 0005737 // cytoplasm // inferred from electronic annotation /// 0005794 // Golgi apparatus // inferred from electronic annotation /// 0097225 // sperm midpiece // inferred from electronic annotation	0005515 // protein binding // inferred from electronic annotation /// 0046983 // protein dimerization activity // inferred from electronic annotation	---	chr5:35617988-35814712 (+) // 99.75 // p13.2
11715264_s_at	6.63414	6.49031	6.66577	6.65882	6.62924	6.7029	2837	UTS2R	urotensin 2 receptor	0003105 // negative regulation of glomerular filtration // inferred from electronic annotation /// 0007165 // signal transduction // traceable author statement /// 0007186 // G-protein coupled receptor signaling pathway // inferred from electronic annotation /// 0007200 // phospholipase C-activating G-protein coupled receptor signaling pathway // not recorded /// 0007204 // positive regulation of…	0005769 // early endosome // inferred from electronic annotation /// 0005829 // cytosol // inferred from electronic annotation /// 0005886 // plasma membrane // traceable author statement /// 0005887 // integral component of plasma membrane // not recorded /// 0016020 // membrane // traceable author statement /// 0016021 // integral component of membrane // inferred from electronic annotation ///…	0001604 // urotensin II receptor activity // not recorded /// 0004871 // signal transducer activity // inferred from electronic annotation /// 0004930 // G-protein coupled receptor activity // traceable author statement	GPCRDB_Other // GenMAPP	chr17:80332200-80333370 (+) // 93.42 // q25.3
11715265_at	5.44608	5.4751	5.56819	6.43818	6.31039	6.2708	9896	FIG4	FIG4 phosphoinositide 5-phosphatase	0006644 // phospholipid metabolic process // traceable author statement /// 0006661 // phosphatidylinositol biosynthetic process // traceable author statement /// 0007033 // vacuole organization // inferred from electronic annotation /// 0007626 // locomotory behavior // inferred from electronic annotation /// 0008152 // metabolic process // inferred from electronic annotation /// 0010976 // posi…	0000139 // Golgi membrane // traceable author statement /// 0005768 // endosome // inferred from electronic annotation /// 0005783 // endoplasmic reticulum // inferred from electronic annotation /// 0005794 // Golgi apparatus // inferred from electronic annotation /// 0010008 // endosome membrane // inferred from direct assay /// 0016020 // membrane // inferred from electronic annotation /// 0031…	0004438 // phosphatidylinositol-3-phosphatase activity // inferred from electronic annotation /// 0005515 // protein binding // inferred from physical interaction /// 0016787 // hydrolase activity // inferred from electronic annotation /// 0034593 // phosphatidylinositol bisphosphate phosphatase activity // inferred from electronic annotation /// 0042578 // phosphoric ester hydrolase activity // …	---	chr6:110012423-110146634 (+) // 99.42 // q21
11715266_s_at	2.86265	2.82344	2.68884	3.02244	2.75758	2.8694	342372	PKD1L3	polycystic kidney disease 1-like 3	0001581 // detection of chemical stimulus involved in sensory perception of sour taste // inferred from sequence or structural similarity /// 0001822 // kidney development // inferred from electronic annotation /// 0006810 // transport // inferred from electronic annotation /// 0006811 // ion transport // inferred from electronic annotation /// 0006812 // cation transport // inferred from sequenc…	0005886 // plasma membrane // inferred from direct assay /// 0009986 // cell surface // inferred from sequence or structural similarity /// 0016020 // membrane // inferred from electronic annotation /// 0016021 // integral component of membrane // inferred from electronic annotation /// 0034703 // cation channel complex // inferred from sequence or structural similarity /// 0043235 // receptor co…	0005261 // cation channel activity // inferred from sequence or structural similarity /// 0005262 // calcium channel activity // inferred from electronic annotation /// 0005515 // protein binding // inferred from physical interaction /// 0008324 // cation transmembrane transporter activity // inferred from sequence or structural similarity /// 0030246 // carbohydrate binding // inferred from elec…	---	chr16:71963440-72033877 (-) // 99.92 // q22.2
11715267_s_at	7.99593	8.0216	7.97787	8.46081	8.46342	8.44835	83481	EPPK1	epiplakin 1	---	0005737 // cytoplasm // inferred from electronic annotation /// 0005856 // cytoskeleton // inferred from electronic annotation	0044822 // poly(A) RNA binding // inferred from direct assay	---	chr8:144939911-144947434 (-) // 47.97 // q24.3
11715268_s_at	7.15094	7.11315	7.13156	7.2427	7.15762	7.34746	2812 /// 5413 /// 100526833	GP1BB /// SEPT5 /// SEPT5-GP1BB	glycoprotein Ib (platelet), beta polypeptide /// septin 5 /// SEPT5-GP1BB readthrough	0000910 // cytokinesis // traceable author statement /// 0007049 // cell cycle // inferred from electronic annotation /// 0007155 // cell adhesion // inferred from electronic annotation /// 0007166 // cell surface receptor signaling pathway // non-traceable author statement /// 0007596 // blood coagulation // traceable author statement /// 0007597 // blood coagulation, intrinsic pathway // tracea…	0005737 // cytoplasm // inferred from electronic annotation /// 0005856 // cytoskeleton // inferred from electronic annotation /// 0005886 // plasma membrane // traceable author statement /// 0005886 // plasma membrane // inferred from direct assay /// 0005887 // integral component of plasma membrane // non-traceable author statement /// 0005938 // cell cortex // inferred from electronic annotati…	0000166 // nucleotide binding // inferred from electronic annotation /// 0003924 // GTPase activity // traceable author statement /// 0004888 // transmembrane signaling receptor activity // non-traceable author statement /// 0005198 // structural molecule activity // traceable author statement /// 0005515 // protein binding // inferred from physical interaction /// 0005525 // GTP binding // infer…	---	chr22:19711065-19712297 (+) // 96.35 // q11.21
11715269_x_at	3.34449	3.78434	3.53902	3.58784	3.61314	3.60409	200810	ALG1L	ALG1, chitobiosyldiphosphodolichol beta-mannosyltransferase-like	0006486 // protein glycosylation // not recorded /// 0097502 // mannosylation // not recorded	0005783 // endoplasmic reticulum // not recorded	0000030 // mannosyltransferase activity // not recorded /// 0016740 // transferase activity // inferred from electronic annotation /// 0016757 // transferase activity, transferring glycosyl groups // inferred from electronic annotation	---	chr3:125648117-125652542 (-) // 80.31 // q21.2
11715270_s_at	5.11017	5.04237	5.37442	5.23952	5.18179	5.23368	8609	KLF7	Kruppel-like factor 7 (ubiquitous)	0006351 // transcription, DNA-templated // inferred from electronic annotation /// 0006355 // regulation of transcription, DNA-templated // inferred from electronic annotation /// 0006357 // regulation of transcription from RNA polymerase II promoter // traceable author statement /// 0007409 // axonogenesis // inferred from electronic annotation /// 0007411 // axon guidance // inferred from elect…	0005634 // nucleus // inferred from electronic annotation	0003676 // nucleic acid binding // inferred from electronic annotation /// 0003677 // DNA binding // inferred from electronic annotation /// 0003700 // transcription factor activity, sequence-specific DNA binding // inferred from electronic annotation /// 0003713 // transcription coactivator activity // traceable author statement /// 0008270 // zinc ion binding // traceable author statement /// 0…	---	chr2:207945528-208030614 (-) // 96.34 // q33.3
11715271_s_at	7.34555	7.40194	7.64104	7.42916	7.31991	7.4685	22947 /// 26583 /// 399839 /// 440013 /// 440014 /// 440017 /// 441056 /// 653543 /// 653544 /// 653545 /// 653548 /// 728022 /// 728410 /// 100288687 /// 100289581 /// 100419743 /// 102723423 /// 102723449 /// 102723472 /// 102723495 /// 102723518 /// 102723538	DUX4L1 /// DUX4L8 /// DUX4L11 /// DUX4L10 /// DUX4L12 /// DUX4L15 /// DUX4L4 /// DUX4L7 /// DUX4L6 /// DUX4L5 /// DUX4L3 /// DUX4L14 /// DUX4L2 /// DUX4 /// DUX4L13 /// DBET /// DUX4L25 /// DUX4L24 /// DUX4L23 /// DUX4L22 /// DUX4L21 /// DUX4L20	double homeobox 4 like 1 /// double homeobox 4 like 8 /// double homeobox 4 like 11 /// double homeobox 4 like 10 /// double homeobox 4 like 12 /// double homeobox 4 like 15 /// double homeobox 4 like 4 /// double homeobox 4 like 7 /// double homeobox 4 like 6 /// double homeobox 4 like 5 /// double homeobox 4 like 3 /// double homeobox 4 like 14 /// double homeobox 4 like 2 /// double homeobox 4…	0006351 // transcription, DNA-templated // inferred from electronic annotation /// 0006355 // regulation of transcription, DNA-templated // inferred from electronic annotation /// 0006915 // apoptotic process // inferred from direct assay /// 0008285 // negative regulation of cell proliferation // inferred from direct assay /// 0045944 // positive regulation of transcription from RNA polymerase I…	0005634 // nucleus // inferred from direct assay /// 0005654 // nucleoplasm // inferred from direct assay /// 0031965 // nuclear membrane // inferred from direct assay	0000976 // transcription regulatory region sequence-specific DNA binding // inferred from direct assay /// 0003677 // DNA binding // inferred from electronic annotation	---	chr10:135496886-135498492 (+) // 87.45 // q26.3 /// chr10:135480339-135481965 (+) // 87.45 // q26.3 /// chr10:135483649-135485275 (+) // 87.45 // q26.3 /// chr10:135493567-135495193 (+) // 87.45 // q26.3 /// chr10:135490277-135491883 (+) // 87.38 // q26.3 /// chr10:135486958-135488584 (+) // 87.38 // q26.3 /// chr4:191005266-191006883 (+) // 88.56 // q35.2 /// chr4:191011859-191013476 (+) // 88.5…
11715272_s_at	2.03625	2.15214	2.096	1.9782	2.03665	2.09469	10720	UGT2B11	UDP glucuronosyltransferase 2 family, polypeptide B11	0006805 // xenobiotic metabolic process // traceable author statement /// 0008152 // metabolic process // inferred from electronic annotation /// 0008210 // estrogen metabolic process // traceable author statement /// 0009813 // flavonoid biosynthetic process // not recorded /// 0032870 // cellular response to hormone stimulus // not recorded /// 0052696 // flavonoid glucuronidation // not record…	0005783 // endoplasmic reticulum // inferred from electronic annotation /// 0005789 // endoplasmic reticulum membrane // inferred from electronic annotation /// 0016020 // membrane // inferred from electronic annotation /// 0016021 // integral component of membrane // inferred from electronic annotation /// 0031090 // organelle membrane // inferred from electronic annotation /// 0043231 // intrac…	0015020 // glucuronosyltransferase activity // not recorded /// 0016740 // transferase activity // inferred from electronic annotation /// 0016757 // transferase activity, transferring glycosyl groups // inferred from electronic annotation /// 0016758 // transferase activity, transferring hexosyl groups // inferred from electronic annotation	---	chr4:70146209-70160632 (+) // 95.93 // q13.2 /// chr4:70066052-70080449 (-) // 98.95 // q13.2
11715273_at	6.61767	6.61128	6.61428	6.76478	6.77928	6.9861	7169	TPM2	tropomyosin 2 (beta)	0006936 // muscle contraction // traceable author statement /// 0030049 // muscle filament sliding // traceable author statement /// 0043462 // regulation of ATPase activity // inferred from direct assay	0005737 // cytoplasm // inferred from electronic annotation /// 0005829 // cytosol // traceable author statement /// 0005856 // cytoskeleton // inferred from electronic annotation /// 0005862 // muscle thin filament tropomyosin // traceable author statement	0003779 // actin binding // inferred from direct assay /// 0008307 // structural constituent of muscle // traceable author statement	Striated_muscle_contraction // GenMAPP	chr9:35682922-35690053 (-) // 98.12 // p13.3
11715274_x_at	7.07426	7.05136	7.08016	7.29283	7.24751	7.47558	7169	TPM2	tropomyosin 2 (beta)	0006936 // muscle contraction // traceable author statement /// 0030049 // muscle filament sliding // traceable author statement /// 0043462 // regulation of ATPase activity // inferred from direct assay	0005737 // cytoplasm // inferred from electronic annotation /// 0005829 // cytosol // traceable author statement /// 0005856 // cytoskeleton // inferred from electronic annotation /// 0005862 // muscle thin filament tropomyosin // traceable author statement	0003779 // actin binding // inferred from direct assay /// 0008307 // structural constituent of muscle // traceable author statement	Striated_muscle_contraction // GenMAPP	chr9:35682922-35690053 (-) // 98.12 // p13.3
11715275_s_at	2.01096	1.95167	2.11723	1.96521	2.0094	2.15233	6756	SSX1	synovial sarcoma, X breakpoint 1	0006351 // transcription, DNA-templated // inferred from electronic annotation /// 0006355 // regulation of transcription, DNA-templated // inferred from electronic annotation /// 1903507 // negative regulation of nucleic acid-templated transcription // traceable author statement	0005622 // intracellular // inferred from electronic annotation /// 0005634 // nucleus // inferred from electronic annotation	0003676 // nucleic acid binding // inferred from electronic annotation /// 0003714 // transcription corepressor activity // traceable author statement /// 0005515 // protein binding // inferred from physical interaction	---	chrX:48114796-48126879 (+) // 95.75 // p11.23
11715276_s_at	9.8734	10.0142	9.91663	9.86339	9.95431	9.99569	54998	AURKAIP1	aurora kinase A interacting protein 1	0006996 // organelle organization // traceable author statement /// 0016310 // phosphorylation // inferred from electronic annotation /// 0032543 // mitochondrial translation // traceable author statement /// 0045839 // negative regulation of mitotic nuclear division // non-traceable author statement /// 0045862 // positive regulation of proteolysis // inferred from direct assay /// 0070124 // mi…	0005634 // nucleus // inferred from direct assay /// 0005654 // nucleoplasm // inferred from direct assay /// 0005739 // mitochondrion // inferred from direct assay /// 0005743 // mitochondrial inner membrane // traceable author statement /// 0043231 // intracellular membrane-bounded organelle // inferred from direct assay	0005515 // protein binding // inferred from physical interaction /// 0016301 // kinase activity // inferred from electronic annotation	---	chr1:1309109-1310818 (-) // 95.93 // p36.33
11715277_s_at	9.84196	10.0852	9.8476	9.89026	9.95371	9.99726	54998	AURKAIP1	aurora kinase A interacting protein 1	0006996 // organelle organization // traceable author statement /// 0016310 // phosphorylation // inferred from electronic annotation /// 0032543 // mitochondrial translation // traceable author statement /// 0045839 // negative regulation of mitotic nuclear division // non-traceable author statement /// 0045862 // positive regulation of proteolysis // inferred from direct assay /// 0070124 // mi…	0005634 // nucleus // inferred from direct assay /// 0005654 // nucleoplasm // inferred from direct assay /// 0005739 // mitochondrion // inferred from direct assay /// 0005743 // mitochondrial inner membrane // traceable author statement /// 0043231 // intracellular membrane-bounded organelle // inferred from direct assay	0005515 // protein binding // inferred from physical interaction /// 0016301 // kinase activity // inferred from electronic annotation	---	chr1:1309109-1310580 (-) // 95.58 // p36.33
11715278_s_at	9.78471	9.88584	9.8419	9.79888	9.96061	9.96279	54998	AURKAIP1	aurora kinase A interacting protein 1	0006996 // organelle organization // traceable author statement /// 0016310 // phosphorylation // inferred from electronic annotation /// 0032543 // mitochondrial translation // traceable author statement /// 0045839 // negative regulation of mitotic nuclear division // non-traceable author statement /// 0045862 // positive regulation of proteolysis // inferred from direct assay /// 0070124 // mi…	0005634 // nucleus // inferred from direct assay /// 0005654 // nucleoplasm // inferred from direct assay /// 0005739 // mitochondrion // inferred from direct assay /// 0005743 // mitochondrial inner membrane // traceable author statement /// 0043231 // intracellular membrane-bounded organelle // inferred from direct assay	0005515 // protein binding // inferred from physical interaction /// 0016301 // kinase activity // inferred from electronic annotation	---	chr1:1309110-1310562 (-) // 98.31 // p36.33
11715279_x_at	3.12716	3.49991	3.2454	3.17709	3.11963	3.05034	441531	PGAM4	phosphoglycerate mutase family member 4	0006094 // gluconeogenesis // not recorded /// 0006096 // glycolytic process // inferred from mutant phenotype /// 0006096 // glycolytic process // non-traceable author statement /// 0008152 // metabolic process // inferred from electronic annotation /// 0016311 // dephosphorylation // inferred from electronic annotation /// 0043456 // regulation of pentose-phosphate shunt // not recorded /// 190…	0005829 // cytosol // not recorded /// 0070062 // extracellular exosome // inferred from direct assay /// 0097228 // sperm principal piece // inferred from direct assay	0003824 // catalytic activity // inferred from electronic annotation /// 0004082 // bisphosphoglycerate mutase activity // inferred from electronic annotation /// 0004083 // bisphosphoglycerate 2-phosphatase activity // inferred from electronic annotation /// 0004619 // phosphoglycerate mutase activity // inferred from mutant phenotype /// 0004619 // phosphoglycerate mutase activity // non-tracea…	---	chr10:99186064-99193197 (+) // 97.85 // q24.1 /// chr12:104424556-104426241 (+) // 95.05 // q23.3 /// chr12:94033678-94035362 (-) // 95.53 // q22 /// chrX:77223457-77225135 (-) // 97.38 // q21.1
11715280_s_at	10.015	10.0086	10.0369	9.73292	9.79957	9.90238	3872	KRT17	keratin 17, type I	0002009 // morphogenesis of an epithelium // inferred from electronic annotation /// 0007165 // signal transduction // inferred from mutant phenotype /// 0008544 // epidermis development // traceable author statement /// 0030307 // positive regulation of cell growth // inferred from electronic annotation /// 0031069 // hair follicle morphogenesis // inferred from sequence or structural similarity…	0005737 // cytoplasm // inferred from electronic annotation /// 0005882 // intermediate filament // inferred from electronic annotation /// 0070062 // extracellular exosome // inferred from direct assay /// 0071944 // cell periphery // inferred from electronic annotation	0005198 // structural molecule activity // inferred from electronic annotation /// 0005200 // structural constituent of cytoskeleton // traceable author statement /// 0005515 // protein binding // inferred from physical interaction /// 0032395 // MHC class II receptor activity // inferred from direct assay /// 0042289 // MHC class II protein binding // inferred from physical interaction	---	chr17:18330119-18335316 (+) // 95.24 // p11.2 /// chr17:39775691-39780882 (-) // 100.0 // q21.2
11715281_at	3.84251	3.76023	3.86922	3.76489	3.71982	3.93222	434	ASIP	agouti signaling protein	0006091 // generation of precursor metabolites and energy // inferred from electronic annotation /// 0007165 // signal transduction // traceable author statement /// 0007267 // cell-cell signaling // traceable author statement /// 0008343 // adult feeding behavior // inferred from electronic annotation /// 0009755 // hormone-mediated signaling pathway // inferred from electronic annotation /// 00…	0005576 // extracellular region // inferred from electronic annotation /// 0005615 // extracellular space // traceable author statement /// 0005623 // cell // inferred from electronic annotation	0005102 // receptor binding // traceable author statement /// 0031779 // melanocortin receptor binding // inferred from electronic annotation /// 0031781 // type 3 melanocortin receptor binding // inferred from electronic annotation /// 0031782 // type 4 melanocortin receptor binding // inferred from electronic annotation	---	chr20:32848170-32857148 (+) // 100.0 // q11.22
11715282_s_at	7.33205	7.33205	7.38073	7.58665	7.55843	7.508	1082 /// 93659 /// 94027 /// 94115 /// 114335 /// 114336	CGB /// CGB5 /// CGB7 /// CGB8 /// CGB1 /// CGB2	chorionic gonadotropin, beta polypeptide /// chorionic gonadotropin, beta polypeptide 5 /// chorionic gonadotropin, beta polypeptide 7 /// chorionic gonadotropin, beta polypeptide 8 /// chorionic gonadotropin, beta polypeptide 1 /// chorionic gonadotropin, beta polypeptide 2	0006915 // apoptotic process // traceable author statement /// 0007165 // signal transduction // traceable author statement /// 0007267 // cell-cell signaling // traceable author statement /// 0007292 // female gamete generation // traceable author statement /// 0016486 // peptide hormone processing // traceable author statement /// 0044267 // cellular protein metabolic process // traceable autho…	0005576 // extracellular region // traceable author statement /// 0005576 // extracellular region // inferred from electronic annotation	0005179 // hormone activity // inferred from mutant phenotype	Cell_cycle_KEGG // GenMAPP /// G1_to_S_cell_cycle_Reactome // GenMAPP	chr19:49547101-49548568 (+) // 100.0 // q13.33 /// chr19:49550894-49552361 (-) // 99.43 // q13.33 /// chr19:49526125-49527593 (-) // 99.2 // q13.33 /// chr19:49557530-49558997 (-) // 96.93 // q13.33
11715283_at	3.41946	3.35841	3.41946	3.48757	3.50176	3.32952	886	CCKAR	cholecystokinin A receptor	0001659 // temperature homeostasis // inferred from electronic annotation /// 0001696 // gastric acid secretion // inferred from electronic annotation /// 0001764 // neuron migration // inferred from electronic annotation /// 0002023 // reduction of food intake in response to dietary excess // inferred from electronic annotation /// 0007165 // signal transduction // inferred from electronic annot…	0005737 // cytoplasm // inferred from electronic annotation /// 0005764 // lysosome // inferred from electronic annotation /// 0005768 // endosome // inferred from electronic annotation /// 0005783 // endoplasmic reticulum // inferred from electronic annotation /// 0005829 // cytosol // inferred from electronic annotation /// 0005829 // cytosol // traceable author statement /// 0005886 // plasma …	0004871 // signal transducer activity // inferred from electronic annotation /// 0004930 // G-protein coupled receptor activity // inferred from electronic annotation /// 0004951 // cholecystokinin receptor activity // inferred from electronic annotation /// 0042277 // peptide binding // not recorded	GPCRDB_Class_A_Rhodopsin-like // GenMAPP /// Peptide_GPCRs // GenMAPP	chr4:26483017-26492042 (-) // 95.01 // p15.2
11715284_x_at	5.17122	5.05751	5.18077	5.16312	5.19708	5.36777	123207	C15orf40	chromosome 15 open reading frame 40	---	---	---	---	chr15:83676701-83680393 (-) // 44.69 // q25.2
11715285_at	3.8426	3.86535	3.77105	3.9097	3.71488	3.80252	123207	C15orf40	chromosome 15 open reading frame 40	---	---	---	---	chr15:83659370-83680393 (-) // 79.53 // q25.2
11715286_x_at	4.77615	4.83491	4.62007	4.88635	4.90251	5.1134	123207	C15orf40	chromosome 15 open reading frame 40	---	---	---	---	chr15:83659370-83680393 (-) // 79.53 // q25.2
11715287_at	5.99706	5.83567	5.79133	5.71765	5.82626	5.82299	123207	C15orf40	chromosome 15 open reading frame 40	---	---	---	---	chr15:83657716-83680393 (-) // 93.62 // q25.2
11715288_s_at	2.80314	3.03448	2.89289	2.90865	2.82935	2.769	23581	CASP14	caspase 14	0006508 // proteolysis // inferred from electronic annotation /// 0006915 // apoptotic process // inferred from electronic annotation /// 0006915 // apoptotic process // --- /// 0006919 // activation of cysteine-type endopeptidase activity involved in apoptotic process // not recorded /// 0008544 // epidermis development // traceable author statement /// 0008630 // intrinsic apoptotic signaling p…	0005634 // nucleus // inferred from direct assay /// 0005737 // cytoplasm // not recorded /// 0005737 // cytoplasm // inferred from direct assay /// 0045095 // keratin filament // inferred from electronic annotation /// 0070062 // extracellular exosome // inferred from direct assay	0004197 // cysteine-type endopeptidase activity // traceable author statement /// 0005515 // protein binding // inferred from physical interaction /// 0008233 // peptidase activity // inferred from electronic annotation /// 0008234 // cysteine-type peptidase activity // inferred from electronic annotation /// 0016787 // hydrolase activity // inferred from electronic annotation /// 0097199 // cyst…	---	chr19:15163014-15166900 (+) // 100.0 // p13.12
11715289_s_at	4.10302	4.32454	4.32228	4.36405	4.34028	4.50106	181	AGRP	agouti related neuropeptide	0007218 // neuropeptide signaling pathway // inferred from direct assay /// 0007623 // circadian rhythm // inferred from electronic annotation /// 0007631 // feeding behavior // traceable author statement /// 0008343 // adult feeding behavior // inferred from electronic annotation /// 0009648 // photoperiodism // inferred from electronic annotation /// 0009755 // hormone-mediated signaling pathwa…	0005576 // extracellular region // inferred from electronic annotation /// 0005615 // extracellular space // inferred from direct assay /// 0005794 // Golgi apparatus // inferred from electronic annotation /// 0005796 // Golgi lumen // inferred from direct assay /// 0043025 // neuronal cell body // inferred from electronic annotation /// 0070062 // extracellular exosome // inferred from direct as…	0005102 // receptor binding // traceable author statement /// 0005184 // neuropeptide hormone activity // inferred from direct assay	---	chr16:67516473-67517304 (-) // 96.09 // q22.1
11715290_s_at	3.97254	3.86509	3.90375	3.98554	3.86588	4.04063	1365	CLDN3	claudin 3	0001666 // response to hypoxia // inferred from expression pattern /// 0003382 // epithelial cell morphogenesis // inferred from sequence or structural similarity /// 0007165 // signal transduction // traceable author statement /// 0016338 // calcium-independent cell-cell adhesion via plasma membrane cell-adhesion molecules // inferred from electronic annotation /// 0051260 // protein homooligome…	0005886 // plasma membrane // inferred from electronic annotation /// 0005887 // integral component of plasma membrane // traceable author statement /// 0005923 // bicellular tight junction // inferred from direct assay /// 0005923 // bicellular tight junction // inferred from sequence or structural similarity /// 0016020 // membrane // inferred from electronic annotation /// 0016021 // integral …	0004888 // transmembrane signaling receptor activity // traceable author statement /// 0005198 // structural molecule activity // inferred from electronic annotation /// 0005515 // protein binding // inferred from electronic annotation /// 0042802 // identical protein binding // inferred from electronic annotation	---	chr7:73183327-73184600 (-) // 91.65 // q11.23
11715291_s_at	2.47509	2.47509	2.57645	2.68048	2.46666	2.46698	6910	TBX5	T-box 5	0002009 // morphogenesis of an epithelium // inferred from electronic annotation /// 0003166 // bundle of His development // inferred from electronic annotation /// 0003181 // atrioventricular valve morphogenesis // inferred from electronic annotation /// 0003197 // endocardial cushion development // inferred from electronic annotation /// 0003218 // cardiac left ventricle formation // inferred f…	0005634 // nucleus // inferred from direct assay /// 0005654 // nucleoplasm // traceable author statement /// 0005667 // transcription factor complex // inferred from electronic annotation /// 0005737 // cytoplasm // inferred from direct assay /// 0005737 // cytoplasm // traceable author statement	0000977 // RNA polymerase II regulatory region sequence-specific DNA binding // inferred from electronic annotation /// 0001228 // transcriptional activator activity, RNA polymerase II transcription regulatory region sequence-specific binding // inferred from electronic annotation /// 0003677 // DNA binding // inferred from direct assay /// 0003700 // transcription factor activity, sequence-speci…	---	chr12:114803901-114841703 (-) // 100.0 // q24.21
11715292_at	2.37566	2.01143	2.01058	2.06047	2.20263	2.2922	6489	ST8SIA1	ST8 alpha-N-acetyl-neuraminide alpha-2,8-sialyltransferase 1	0005975 // carbohydrate metabolic process // traceable author statement /// 0006486 // protein glycosylation // inferred from electronic annotation /// 0006488 // dolichol-linked oligosaccharide biosynthetic process // traceable author statement /// 0006629 // lipid metabolic process // inferred from electronic annotation /// 0006665 // sphingolipid metabolic process // inferred from electronic a…	0000139 // Golgi membrane // traceable author statement /// 0005794 // Golgi apparatus // inferred from electronic annotation /// 0016020 // membrane // inferred from electronic annotation /// 0016021 // integral component of membrane // traceable author statement /// 0030173 // integral component of Golgi membrane // inferred from electronic annotation	0003828 // alpha-N-acetylneuraminate alpha-2,8-sialyltransferase activity // inferred from electronic annotation /// 0008373 // sialyltransferase activity // traceable author statement /// 0016740 // transferase activity // inferred from electronic annotation /// 0016757 // transferase activity, transferring glycosyl groups // inferred from electronic annotation	---	chr12:22346325-22487648 (-) // 89.49 // p12.1
11715293_s_at	2.18909	2.73151	2.51512	3.19728	2.82312	2.52687	83707	TRPT1	tRNA phosphotransferase 1	0006388 // tRNA splicing, via endonucleolytic cleavage and ligation // inferred from electronic annotation /// 0008033 // tRNA processing // inferred from electronic annotation /// 0045859 // regulation of protein kinase activity // inferred from electronic annotation	---	0000215 // tRNA 2'-phosphotransferase activity // inferred from electronic annotation /// 0008665 // 2'-phosphotransferase activity // inferred from electronic annotation /// 0016740 // transferase activity // inferred from electronic annotation /// 0016772 // transferase activity, transferring phosphorus-containing groups // inferred from electronic annotation	---	chr11:63991271-63993726 (-) // 87.4 // q13.1
11715294_s_at	4.74685	4.85363	4.57828	6.51481	6.15448	6.28038	143279	HECTD2	HECT domain containing E3 ubiquitin protein ligase 2	0008152 // metabolic process // inferred from electronic annotation /// 0016567 // protein ubiquitination // not recorded /// 0016567 // protein ubiquitination // inferred from electronic annotation /// 0042787 // protein ubiquitination involved in ubiquitin-dependent protein catabolic process // ---	0005737 // cytoplasm // not recorded	0004842 // ubiquitin-protein transferase activity // inferred from electronic annotation /// 0004842 // ubiquitin-protein transferase activity // --- /// 0016874 // ligase activity // inferred from electronic annotation /// 0061630 // ubiquitin protein ligase activity // not recorded	---	chr10:93170095-93222967 (+) // 62.28 // q23.32
11715295_s_at	4.21848	4.16214	4.10478	4.15129	4.13296	4.19593	10850	CCL27	chemokine (C-C motif) ligand 27	0006935 // chemotaxis // traceable author statement /// 0006955 // immune response // inferred from electronic annotation /// 0007267 // cell-cell signaling // traceable author statement /// 0060326 // cell chemotaxis // inferred from electronic annotation /// 0060326 // cell chemotaxis // traceable author statement	0005576 // extracellular region // traceable author statement /// 0005615 // extracellular space // inferred from electronic annotation	0005125 // cytokine activity // inferred from electronic annotation /// 0008009 // chemokine activity // inferred from electronic annotation	---	chr9:34661893-34662689 (-) // 94.88 // p13.3
11715296_s_at	6.36008	6.38918	6.42719	6.39688	6.38976	6.40774	3883	KRT33A	keratin 33A, type I	---	0005615 // extracellular space // inferred from direct assay /// 0005882 // intermediate filament // inferred from electronic annotation	0005198 // structural molecule activity // inferred from electronic annotation	---	chr17:39502370-39507056 (-) // 100.0 // q21.2
11715297_at	3.69734	3.34868	3.34868	3.47394	3.79007	3.55495	2395	FXN	frataxin	0006119 // oxidative phosphorylation // inferred from electronic annotation /// 0006783 // heme biosynthetic process // non-traceable author statement /// 0006810 // transport // inferred from electronic annotation /// 0006811 // ion transport // inferred from electronic annotation /// 0006879 // cellular iron ion homeostasis // inferred from mutant phenotype /// 0007005 // mitochondrion organiza…	0005737 // cytoplasm // inferred from electronic annotation /// 0005739 // mitochondrion // inferred from direct assay /// 0005759 // mitochondrial matrix // inferred from sequence or structural similarity /// 0005759 // mitochondrial matrix // non-traceable author statement /// 0005759 // mitochondrial matrix // traceable author statement /// 0005829 // cytosol // inferred from direct assay	0004322 // ferroxidase activity // inferred from direct assay /// 0005515 // protein binding // inferred from physical interaction /// 0008198 // ferrous iron binding // inferred from direct assay /// 0008199 // ferric iron binding // inferred from direct assay /// 0016491 // oxidoreductase activity // inferred from electronic annotation /// 0034986 // iron chaperone activity // inferred from dir…	---	chr9:71650478-71715094 (+) // 94.59 // q21.11
11715298_x_at	2.77136	2.67195	2.85373	2.80122	2.8329	2.65065	9047	SH2D2A	SH2 domain containing 2A	0001525 // angiogenesis // inferred from electronic annotation /// 0007165 // signal transduction // traceable author statement /// 0007275 // multicellular organismal development // inferred from electronic annotation /// 0008283 // cell proliferation // inferred from electronic annotation /// 0009967 // positive regulation of signal transduction // traceable author statement /// 0030154 // cell…	0005737 // cytoplasm // traceable author statement /// 0005829 // cytosol // traceable author statement	0005070 // SH3/SH2 adaptor activity // traceable author statement /// 0005515 // protein binding // inferred from physical interaction /// 0017124 // SH3 domain binding // inferred from electronic annotation	---	chr1:156776851-156786640 (-) // 97.23 // q23.1
11715299_s_at	3.10929	3.38379	3.44435	3.33362	3.32952	3.41478	391002	PRAMEF8	PRAME family member 8	0008284 // positive regulation of cell proliferation // inferred from electronic annotation /// 0043066 // negative regulation of apoptotic process // inferred from electronic annotation /// 0045596 // negative regulation of cell differentiation // inferred from electronic annotation /// 0045892 // negative regulation of transcription, DNA-templated // inferred from electronic annotation /// 0048…	---	0042974 // retinoic acid receptor binding // inferred from electronic annotation	---	chr1:12977512-12980233 (+) // 100.0 // p36.21 /// chr1:13607766-13610487 (-) // 99.86 // p36.21 /// chr1:13386981-13389702 (-) // 99.79 // p36.21
11715300_s_at	2.15867	2.18281	2.15571	2.20454	1.96701	2.30718	10214	SSX3	synovial sarcoma, X breakpoint 3	0006351 // transcription, DNA-templated // inferred from electronic annotation /// 0006355 // regulation of transcription, DNA-templated // inferred from electronic annotation /// 1903507 // negative regulation of nucleic acid-templated transcription // not recorded	0005622 // intracellular // inferred from electronic annotation /// 0005634 // nucleus // not recorded	0003676 // nucleic acid binding // inferred from electronic annotation /// 0003714 // transcription corepressor activity // not recorded /// 0005515 // protein binding // inferred from physical interaction	---	chrX:48205862-48216142 (-) // 94.5 // p11.23
11715301_s_at	10.3339	10.329	10.3172	9.83139	9.92526	9.92344	51491	NOP16	NOP16 nucleolar protein	0042273 // ribosomal large subunit biogenesis // not recorded	0005634 // nucleus // inferred from direct assay /// 0005730 // nucleolus // inferred from direct assay /// 0043231 // intracellular membrane-bounded organelle // inferred from direct assay	0044822 // poly(A) RNA binding // inferred from direct assay	---	chr5:175811231-175815540 (-) // 100.0 // q35.2
11715302_s_at	3.29509	3.07023	3.12912	2.9896	3.43984	3.04439	84618	NT5C1A	5'-nucleotidase, cytosolic IA	0006144 // purine nucleobase metabolic process // traceable author statement /// 0006195 // purine nucleotide catabolic process // traceable author statement /// 0006206 // pyrimidine nucleobase metabolic process // traceable author statement /// 0006470 // protein dephosphorylation // inferred from electronic annotation /// 0009116 // nucleoside metabolic process // non-traceable author statemen…	0005737 // cytoplasm // inferred from electronic annotation /// 0005829 // cytosol // non-traceable author statement /// 0005829 // cytosol // traceable author statement	0000166 // nucleotide binding // inferred from electronic annotation /// 0000287 // magnesium ion binding // inferred from electronic annotation /// 0008253 // 5'-nucleotidase activity // not recorded /// 0008253 // 5'-nucleotidase activity // non-traceable author statement /// 0016787 // hydrolase activity // inferred from electronic annotation	---	chr1:40124792-40137710 (-) // 99.91 // p34.2
11715303_s_at	5.99496	6.06089	5.81461	5.96688	6.00743	6.00248	752014	CEMP1	cementum protein 1	---	0005737 // cytoplasm // inferred from electronic annotation	---	---	chr16:2580035-2581419 (-) // 95.84 // p13.3
11715304_s_at	5.76869	5.74754	5.88151	5.3815	5.40327	5.42646	5331	PLCB3	phospholipase C beta 3	0003073 // regulation of systemic arterial blood pressure // inferred from direct assay /// 0006629 // lipid metabolic process // inferred from electronic annotation /// 0006892 // post-Golgi vesicle-mediated transport // inferred from electronic annotation /// 0007165 // signal transduction // inferred from electronic annotation /// 0007186 // G-protein coupled receptor signaling pathway // infe…	0005654 // nucleoplasm // inferred from direct assay /// 0005829 // cytosol // traceable author statement /// 0016020 // membrane // inferred from electronic annotation /// 0042383 // sarcolemma // inferred from electronic annotation /// 0043234 // protein complex // inferred from direct assay	0004435 // phosphatidylinositol phospholipase C activity // inferred from electronic annotation /// 0004629 // phospholipase C activity // traceable author statement /// 0004871 // signal transducer activity // inferred from electronic annotation /// 0005509 // calcium ion binding // inferred from electronic annotation /// 0005515 // protein binding // inferred from electronic annotation /// 0005…	Calcium_regulation_in_cardiac_cells // GenMAPP /// G_Protein_Signaling // GenMAPP /// LIPASYN-PWY // HumanCyc /// MAPK_Cascade // GenMAPP /// S1P_Signaling // GenMAPP /// Smooth_muscle_contraction // GenMAPP	chr11:64019121-64035028 (+) // 99.11 // q13.1
11715305_s_at	7.24421	7.29315	7.01319	5.48378	5.56835	5.4352	3206	HOXA10	homeobox A10	0001501 // skeletal system development // inferred from electronic annotation /// 0006351 // transcription, DNA-templated // inferred from electronic annotation /// 0006355 // regulation of transcription, DNA-templated // inferred from electronic annotation /// 0006366 // transcription from RNA polymerase II promoter // inferred from direct assay /// 0007275 // multicellular organismal developmen…	0005634 // nucleus // inferred from direct assay /// 0005667 // transcription factor complex // inferred from electronic annotation /// 0005737 // cytoplasm // inferred from direct assay	0000978 // RNA polymerase II core promoter proximal region sequence-specific DNA binding // inferred from direct assay /// 0001077 // transcriptional activator activity, RNA polymerase II core promoter proximal region sequence-specific binding // inferred from direct assay /// 0003677 // DNA binding // inferred from electronic annotation /// 0005515 // protein binding // inferred from physical in…	---	chr7:27210210-27213955 (-) // 93.96 // p15.2
11715306_s_at	4.56542	4.51881	4.11183	3.18523	2.35379	2.68109	374	AREG	amphiregulin	0006888 // ER to Golgi vesicle-mediated transport // traceable author statement /// 0007173 // epidermal growth factor receptor signaling pathway // inferred from direct assay /// 0007186 // G-protein coupled receptor signaling pathway // inferred from direct assay /// 0007267 // cell-cell signaling // traceable author statement /// 0008283 // cell proliferation // traceable author statement /// …	0000139 // Golgi membrane // traceable author statement /// 0005615 // extracellular space // inferred from direct assay /// 0005622 // intracellular // inferred from electronic annotation /// 0005634 // nucleus // inferred from electronic annotation /// 0005737 // cytoplasm // inferred from electronic annotation /// 0005789 // endoplasmic reticulum membrane // traceable author statement /// 0009…	0005125 // cytokine activity // inferred from electronic annotation /// 0005154 // epidermal growth factor receptor binding // not recorded /// 0005515 // protein binding // inferred from physical interaction /// 0008083 // growth factor activity // inferred from electronic annotation	---	chr4:75310852-75320725 (+) // 86.14 // q13.3 /// chr4:75480628-75490484 (+) // 86.06 // q13.3
11715307_s_at	6.04316	6.12212	6.26592	6.32724	6.39134	6.46434	51085	MLXIPL	MLX interacting protein-like	0000122 // negative regulation of transcription from RNA polymerase II promoter // inferred from electronic annotation /// 0006112 // energy reserve metabolic process // traceable author statement /// 0006351 // transcription, DNA-templated // inferred from electronic annotation /// 0006355 // regulation of transcription, DNA-templated // non-traceable author statement /// 0006357 // regulation o…	0005634 // nucleus // inferred from direct assay /// 0005634 // nucleus // inferred from sequence or structural similarity /// 0005634 // nucleus // non-traceable author statement /// 0005654 // nucleoplasm // traceable author statement /// 0005667 // transcription factor complex // non-traceable author statement /// 0005737 // cytoplasm // inferred from direct assay /// 0005737 // cytoplasm // i…	0000978 // RNA polymerase II core promoter proximal region sequence-specific DNA binding // inferred from electronic annotation /// 0001078 // transcriptional repressor activity, RNA polymerase II core promoter proximal region sequence-specific binding // inferred from electronic annotation /// 0003677 // DNA binding // inferred from sequence or structural similarity /// 0003677 // DNA binding //…	---	chr7:73007523-73038870 (-) // 93.49 // q11.23
11715308_s_at	6.03565	5.97207	6.0898	6.23265	6.31573	6.21534	51085	MLXIPL	MLX interacting protein-like	0000122 // negative regulation of transcription from RNA polymerase II promoter // inferred from electronic annotation /// 0006112 // energy reserve metabolic process // traceable author statement /// 0006351 // transcription, DNA-templated // inferred from electronic annotation /// 0006355 // regulation of transcription, DNA-templated // non-traceable author statement /// 0006357 // regulation o…	0005634 // nucleus // inferred from direct assay /// 0005634 // nucleus // inferred from sequence or structural similarity /// 0005634 // nucleus // non-traceable author statement /// 0005654 // nucleoplasm // traceable author statement /// 0005667 // transcription factor complex // non-traceable author statement /// 0005737 // cytoplasm // inferred from direct assay /// 0005737 // cytoplasm // i…	0000978 // RNA polymerase II core promoter proximal region sequence-specific DNA binding // inferred from electronic annotation /// 0001078 // transcriptional repressor activity, RNA polymerase II core promoter proximal region sequence-specific binding // inferred from electronic annotation /// 0003677 // DNA binding // inferred from sequence or structural similarity /// 0003677 // DNA binding //…	---	chr7:73007523-73038870 (-) // 93.38 // q11.23
11715309_s_at	6.18048	6.08528	6.15941	6.52512	6.48581	6.48137	51085	MLXIPL	MLX interacting protein-like	0000122 // negative regulation of transcription from RNA polymerase II promoter // inferred from electronic annotation /// 0006112 // energy reserve metabolic process // traceable author statement /// 0006351 // transcription, DNA-templated // inferred from electronic annotation /// 0006355 // regulation of transcription, DNA-templated // non-traceable author statement /// 0006357 // regulation o…	0005634 // nucleus // inferred from direct assay /// 0005634 // nucleus // inferred from sequence or structural similarity /// 0005634 // nucleus // non-traceable author statement /// 0005654 // nucleoplasm // traceable author statement /// 0005667 // transcription factor complex // non-traceable author statement /// 0005737 // cytoplasm // inferred from direct assay /// 0005737 // cytoplasm // i…	0000978 // RNA polymerase II core promoter proximal region sequence-specific DNA binding // inferred from electronic annotation /// 0001078 // transcriptional repressor activity, RNA polymerase II core promoter proximal region sequence-specific binding // inferred from electronic annotation /// 0003677 // DNA binding // inferred from sequence or structural similarity /// 0003677 // DNA binding //…	---	chr7:73007523-73038870 (-) // 93.48 // q11.23
11715310_s_at	5.86315	6.0014	6.00381	6.2973	6.23093	6.18916	51085	MLXIPL	MLX interacting protein-like	0000122 // negative regulation of transcription from RNA polymerase II promoter // inferred from electronic annotation /// 0006112 // energy reserve metabolic process // traceable author statement /// 0006351 // transcription, DNA-templated // inferred from electronic annotation /// 0006355 // regulation of transcription, DNA-templated // non-traceable author statement /// 0006357 // regulation o…	0005634 // nucleus // inferred from direct assay /// 0005634 // nucleus // inferred from sequence or structural similarity /// 0005634 // nucleus // non-traceable author statement /// 0005654 // nucleoplasm // traceable author statement /// 0005667 // transcription factor complex // non-traceable author statement /// 0005737 // cytoplasm // inferred from direct assay /// 0005737 // cytoplasm // i…	0000978 // RNA polymerase II core promoter proximal region sequence-specific DNA binding // inferred from electronic annotation /// 0001078 // transcriptional repressor activity, RNA polymerase II core promoter proximal region sequence-specific binding // inferred from electronic annotation /// 0003677 // DNA binding // inferred from sequence or structural similarity /// 0003677 // DNA binding //…	---	chr7:73007523-73038870 (-) // 93.36 // q11.23
11715311_s_at	2.31786	2.19641	2.603	2.32776	2.49657	2.33657	55894 /// 414325	DEFB103B /// DEFB103A	defensin beta 103B /// defensin beta 103A	0006952 // defense response // inferred from electronic annotation /// 0006965 // positive regulation of biosynthetic process of antibacterial peptides active against Gram-positive bacteria // traceable author statement /// 0042742 // defense response to bacterium // inferred from electronic annotation /// 0045087 // innate immune response // traceable author statement	0005576 // extracellular region // traceable author statement /// 0005796 // Golgi lumen // traceable author statement	---	---	chr8:7738913-7740178 (+) // 97.58 // p23.1 /// chr8:7286417-7287682 (-) // 97.58 // p23.1
11715312_at	6.88661	6.58946	6.75874	5.40503	5.57362	5.77016	2303	FOXC2	forkhead box C2	0000122 // negative regulation of transcription from RNA polymerase II promoter // inferred from sequence or structural similarity /// 0001501 // skeletal system development // inferred from electronic annotation /// 0001503 // ossification // inferred from electronic annotation /// 0001568 // blood vessel development // inferred from electronic annotation /// 0001569 // patterning of blood vesse…	0005634 // nucleus // inferred from direct assay	0001077 // transcriptional activator activity, RNA polymerase II core promoter proximal region sequence-specific binding // inferred from direct assay /// 0003677 // DNA binding // inferred from electronic annotation /// 0003700 // transcription factor activity, sequence-specific DNA binding // inferred from direct assay /// 0003705 // transcription factor activity, RNA polymerase II distal enhan…	---	chr16:86600856-86602535 (+) // 89.66 // q24.1
11715313_s_at	7.58094	7.4433	7.61552	7.60996	7.65391	7.66966	3972	LHB	luteinizing hormone beta polypeptide	0006701 // progesterone biosynthetic process // traceable author statement /// 0007165 // signal transduction // traceable author statement /// 0007267 // cell-cell signaling // traceable author statement /// 0008584 // male gonad development // traceable author statement /// 0016486 // peptide hormone processing // traceable author statement /// 0044267 // cellular protein metabolic process // t…	0005576 // extracellular region // traceable author statement /// 0070062 // extracellular exosome // inferred from direct assay	0005102 // receptor binding // traceable author statement /// 0005179 // hormone activity // inferred from electronic annotation	---	chr19:49519236-49520347 (-) // 100.0 // q13.33
11715314_at	4.03984	3.93491	4.1111	3.952	3.94346	3.79181	27342	RABGEF1	RAB guanine nucleotide exchange factor (GEF) 1	0001933 // negative regulation of protein phosphorylation // inferred from electronic annotation /// 0002686 // negative regulation of leukocyte migration // inferred from electronic annotation /// 0006612 // protein targeting to membrane // inferred from mutant phenotype /// 0006810 // transport // inferred from electronic annotation /// 0006897 // endocytosis // inferred from electronic annotat…	0005737 // cytoplasm // inferred from electronic annotation /// 0005768 // endosome // inferred from electronic annotation /// 0005769 // early endosome // inferred from mutant phenotype /// 0031982 // vesicle // inferred from electronic annotation /// 0055037 // recycling endosome // inferred from electronic annotation	0003677 // DNA binding // inferred from electronic annotation /// 0005515 // protein binding // inferred from physical interaction /// 0008270 // zinc ion binding // inferred from electronic annotation /// 0017112 // Rab guanyl-nucleotide exchange factor activity // inferred from direct assay /// 0017112 // Rab guanyl-nucleotide exchange factor activity // inferred from mutant phenotype /// 00171…	---	chr7:66136417-66148154 (+) // 96.52 // q11.21
11715315_s_at	5.96814	5.9614	6.05075	5.8316	5.96814	6.03381	27342	RABGEF1	RAB guanine nucleotide exchange factor (GEF) 1	0001933 // negative regulation of protein phosphorylation // inferred from electronic annotation /// 0002686 // negative regulation of leukocyte migration // inferred from electronic annotation /// 0006612 // protein targeting to membrane // inferred from mutant phenotype /// 0006810 // transport // inferred from electronic annotation /// 0006897 // endocytosis // inferred from electronic annotat…	0005737 // cytoplasm // inferred from electronic annotation /// 0005768 // endosome // inferred from electronic annotation /// 0005769 // early endosome // inferred from mutant phenotype /// 0031982 // vesicle // inferred from electronic annotation /// 0055037 // recycling endosome // inferred from electronic annotation	0003677 // DNA binding // inferred from electronic annotation /// 0005515 // protein binding // inferred from physical interaction /// 0008270 // zinc ion binding // inferred from electronic annotation /// 0017112 // Rab guanyl-nucleotide exchange factor activity // inferred from direct assay /// 0017112 // Rab guanyl-nucleotide exchange factor activity // inferred from mutant phenotype /// 00171…	---	chr7:66136417-66148154 (+) // 96.52 // q11.21
11715316_x_at	4.91644	4.7894	4.76178	4.84806	4.86144	4.73048	3107	HLA-C	major histocompatibility complex, class I, C	0001539 // cilium or flagellum-dependent cell motility // non-traceable author statement /// 0002376 // immune system process // inferred from electronic annotation /// 0002474 // antigen processing and presentation of peptide antigen via MHC class I // traceable author statement /// 0002479 // antigen processing and presentation of exogenous peptide antigen via MHC class I, TAP-dependent // trac…	0000139 // Golgi membrane // traceable author statement /// 0005576 // extracellular region // inferred from electronic annotation /// 0005783 // endoplasmic reticulum // inferred from direct assay /// 0005783 // endoplasmic reticulum // inferred from sequence or structural similarity /// 0005794 // Golgi apparatus // inferred from direct assay /// 0005794 // Golgi apparatus // inferred from sequ…	0003777 // microtubule motor activity // inferred from electronic annotation /// 0003777 // microtubule motor activity // non-traceable author statement /// 0005515 // protein binding // inferred from electronic annotation /// 0032395 // MHC class II receptor activity // non-traceable author statement /// 0042605 // peptide antigen binding // inferred from direct assay /// 0042605 // peptide anti…	Proteasome_Degradation // GenMAPP	chr6:31236529-31239855 (-) // 98.77 // p21.33
11715317_s_at	7.46362	7.53555	7.56685	7.78858	7.73592	7.74383	1082 /// 93659 /// 94027 /// 94115 /// 114335 /// 114336	CGB /// CGB5 /// CGB7 /// CGB8 /// CGB1 /// CGB2	chorionic gonadotropin, beta polypeptide /// chorionic gonadotropin, beta polypeptide 5 /// chorionic gonadotropin, beta polypeptide 7 /// chorionic gonadotropin, beta polypeptide 8 /// chorionic gonadotropin, beta polypeptide 1 /// chorionic gonadotropin, beta polypeptide 2	0006915 // apoptotic process // traceable author statement /// 0007165 // signal transduction // traceable author statement /// 0007267 // cell-cell signaling // traceable author statement /// 0007292 // female gamete generation // traceable author statement /// 0016486 // peptide hormone processing // traceable author statement /// 0044267 // cellular protein metabolic process // traceable autho…	0005576 // extracellular region // traceable author statement /// 0005576 // extracellular region // inferred from electronic annotation	0005179 // hormone activity // inferred from mutant phenotype	Cell_cycle_KEGG // GenMAPP /// G1_to_S_cell_cycle_Reactome // GenMAPP	chr19:49547101-49548567 (+) // 99.2 // q13.33 /// chr19:49526126-49527593 (-) // 100.0 // q13.33 /// chr19:49550895-49552361 (-) // 99.09 // q13.33 /// chr19:49557531-49558997 (-) // 96.81 // q13.33
11715318_s_at	2.47596	2.64034	2.68324	2.53182	2.40303	2.54308	1557	CYP2C19	cytochrome P450, family 2, subfamily C, polypeptide 19	0006805 // xenobiotic metabolic process // not recorded /// 0006805 // xenobiotic metabolic process // traceable author statement /// 0008202 // steroid metabolic process // inferred from mutant phenotype /// 0016098 // monoterpenoid metabolic process // inferred from direct assay /// 0017144 // drug metabolic process // inferred from direct assay /// 0019369 // arachidonic acid metabolic process…	0005737 // cytoplasm // not recorded /// 0005783 // endoplasmic reticulum // inferred from electronic annotation /// 0005789 // endoplasmic reticulum membrane // traceable author statement /// 0016020 // membrane // inferred from electronic annotation /// 0031090 // organelle membrane // inferred from electronic annotation /// 0043231 // intracellular membrane-bounded organelle // traceable autho…	0004497 // monooxygenase activity // inferred from direct assay /// 0005506 // iron ion binding // inferred from electronic annotation /// 0008392 // arachidonic acid epoxygenase activity // not recorded /// 0008395 // steroid hydroxylase activity // inferred from mutant phenotype /// 0016491 // oxidoreductase activity // inferred from direct assay /// 0016705 // oxidoreductase activity, acting o…	---	chr10:96522462-96612671 (+) // 99.86 // q23.33
11715319_s_at	3.74663	3.50863	3.53732	3.77371	3.76647	3.67659	4100	MAGEA1	MAGE family member A1	0000122 // negative regulation of transcription from RNA polymerase II promoter // inferred from direct assay /// 0006351 // transcription, DNA-templated // inferred from electronic annotation /// 0006355 // regulation of transcription, DNA-templated // inferred from electronic annotation /// 0045746 // negative regulation of Notch signaling pathway // inferred from direct assay	0005634 // nucleus // inferred from direct assay /// 0005737 // cytoplasm // inferred from direct assay /// 0005886 // plasma membrane // traceable author statement	0005515 // protein binding // inferred from physical interaction /// 0042826 // histone deacetylase binding // inferred from direct assay	---	chrX:152481521-152486116 (-) // 97.38 // q28
11715320_s_at	2.52525	2.61786	2.60994	2.66092	2.60332	2.56577	7273	TTN	titin	0001701 // in utero embryonic development // inferred from electronic annotation /// 0002576 // platelet degranulation // traceable author statement /// 0003007 // heart morphogenesis // inferred from electronic annotation /// 0003300 // cardiac muscle hypertrophy // inferred from mutant phenotype /// 0006468 // protein phosphorylation // inferred from electronic annotation /// 0006936 // muscle …	0000794 // condensed nuclear chromosome // inferred from direct assay /// 0005576 // extracellular region // traceable author statement /// 0005634 // nucleus // inferred from electronic annotation /// 0005737 // cytoplasm // inferred from electronic annotation /// 0005829 // cytosol // traceable author statement /// 0005859 // muscle myosin complex // not recorded /// 0005865 // striated muscle …	0000166 // nucleotide binding // inferred from electronic annotation /// 0002020 // protease binding // inferred from physical interaction /// 0004672 // protein kinase activity // inferred from electronic annotation /// 0004674 // protein serine/threonine kinase activity // inferred from direct assay /// 0004713 // protein tyrosine kinase activity // inferred from direct assay /// 0005509 // cal…	---	chr2:179390719-179672150 (-) // 39.95 // q31.2
11715321_x_at	7.65543	7.71576	7.78228	7.88026	7.89312	7.85519	386681	KRTAP10-8	keratin associated protein 10-8	---	0005882 // intermediate filament // inferred from electronic annotation /// 0045095 // keratin filament // inferred from electronic annotation	0005515 // protein binding // inferred from physical interaction	---	chr21:46031995-46032871 (+) // 83.79 // q22.3
11715322_s_at	2.16825	2.11663	2.16825	2.01802	2.24492	2.17876	646486	FABP12	fatty acid binding protein 12	0006810 // transport // inferred from electronic annotation /// 0019433 // triglyceride catabolic process // traceable author statement /// 0044281 // small molecule metabolic process // traceable author statement	0005829 // cytosol // traceable author statement	0005215 // transporter activity // inferred from electronic annotation /// 0008289 // lipid binding // inferred from electronic annotation	---	chr8:82437280-82443550 (-) // 100.0 // q21.13
11715323_s_at	5.52483	5.31155	5.50835	5.65621	5.51433	5.52258	390010	NKX1-2	NK1 homeobox 2	0006355 // regulation of transcription, DNA-templated // inferred from electronic annotation /// 0007275 // multicellular organismal development // inferred from electronic annotation	0005634 // nucleus // inferred from electronic annotation	0003677 // DNA binding // inferred from electronic annotation /// 0005515 // protein binding // inferred from electronic annotation /// 0043565 // sequence-specific DNA binding // inferred from electronic annotation	---	chr10:126135997-126138550 (-) // 92.69 // q26.13
11715324_s_at	1.99361	2.26307	2.21365	2.27662	2.22779	2.18973	644591 /// 645142 /// 653505 /// 653598 /// 728945 /// 730262 /// 105371242	PPIAL4G /// PPIAL4D /// PPIAL4A /// PPIAL4C /// PPIAL4F /// PPIAL4E /// LOC105371242	peptidylprolyl isomerase A (cyclophilin A)-like 4G /// peptidylprolyl isomerase A (cyclophilin A)-like 4D /// peptidylprolyl isomerase A (cyclophilin A)-like 4A /// peptidylprolyl isomerase A (cyclophilin A)-like 4C /// peptidylprolyl isomerase A (cyclophilin A)-like 4F /// peptidylprolyl isomerase A (cyclophilin A)-like 4E /// peptidyl-prolyl cis-trans isomerase A-like 4G	0000413 // protein peptidyl-prolyl isomerization // not recorded /// 0000413 // protein peptidyl-prolyl isomerization // inferred from electronic annotation /// 0006457 // protein folding // inferred from electronic annotation	0005737 // cytoplasm // inferred from electronic annotation /// 0070062 // extracellular exosome // inferred from direct assay	0003755 // peptidyl-prolyl cis-trans isomerase activity // not recorded /// 0003755 // peptidyl-prolyl cis-trans isomerase activity // inferred from electronic annotation /// 0016853 // isomerase activity // inferred from electronic annotation	---	chr1:148644010-148644795 (+) // 92.74 // q21.2 /// chr1:148806014-148806799 (+) // 92.48 // q21.2 /// chr1:149553002-149553787 (+) // 90.96 // q21.2 /// chr1:148201751-148202536 (-) // 92.48 // q21.2 /// chr1:144363461-144364246 (-) // 91.08 // q21.1 /// chr1:147954634-147955419 (-) // 90.96 // q21.2 /// chr1:143767143-143767923 (-) // 90.32 // q21.1
11715325_at	6.92017	6.97352	6.9007	6.7242	6.98735	6.87377	387804	VSTM5	V-set and transmembrane domain containing 5	---	0016020 // membrane // inferred from electronic annotation /// 0016021 // integral component of membrane // inferred from electronic annotation	0005515 // protein binding // inferred from electronic annotation	---	chr11:93553734-93583668 (-) // 100.0 // q21
11715326_s_at	4.3035	4.4539	4.51056	4.40759	4.41337	4.21455	387804	VSTM5	V-set and transmembrane domain containing 5	---	0016020 // membrane // inferred from electronic annotation /// 0016021 // integral component of membrane // inferred from electronic annotation	0005515 // protein binding // inferred from electronic annotation	---	chr11:93553734-93583668 (-) // 100.0 // q21
11715327_x_at	6.46478	6.38319	6.22213	6.48667	6.39901	6.41121	55871 /// 445571	CBWD1 /// CBWD3	COBW domain containing 1 /// COBW domain containing 3	---	---	0000166 // nucleotide binding // inferred from electronic annotation /// 0005524 // ATP binding // inferred from electronic annotation	---	chr2:114195339-114253748 (+) // 94.77 // q13 /// chr9:70856841-70914931 (+) // 94.65 // q21.11 /// chr9:121038-179075 (-) // 98.16 // p24.3 /// chr9:70432000-70490174 (-) // 97.03 // q21.11 /// chr9:69204534-69262593 (-) // 94.3 // q21.11
11715328_at	5.73209	5.72759	5.84177	5.76281	5.88311	5.77842	389762	SPATA31D3	SPATA31 subfamily D, member 3	0007283 // spermatogenesis // inferred from electronic annotation /// 0030154 // cell differentiation // inferred from electronic annotation	0016020 // membrane // inferred from electronic annotation /// 0016021 // integral component of membrane // inferred from electronic annotation	---	---	chr9:84558414-84565009 (+) // 100.0 // q21.32 /// chr9:84543342-84610168 (+) // 97.36 // q21.32
11715329_at	7.33301	7.31695	7.30977	7.56444	7.577	7.56407	55117	SLC6A15	solute carrier family 6 (neutral amino acid transporter), member 15	0006810 // transport // inferred from electronic annotation /// 0006811 // ion transport // traceable author statement /// 0006814 // sodium ion transport // inferred from electronic annotation /// 0006836 // neurotransmitter transport // non-traceable author statement /// 0006865 // amino acid transport // traceable author statement /// 0015804 // neutral amino acid transport // inferred from di…	0005886 // plasma membrane // traceable author statement /// 0005887 // integral component of plasma membrane // not recorded /// 0016020 // membrane // inferred from electronic annotation /// 0016021 // integral component of membrane // non-traceable author statement	0005298 // proline:sodium symporter activity // not recorded /// 0005326 // neurotransmitter transporter activity // non-traceable author statement /// 0005328 // neurotransmitter:sodium symporter activity // inferred from electronic annotation /// 0015293 // symporter activity // inferred from electronic annotation	---	chr12:85274630-85306606 (-) // 72.68 // q21.31
11715330_x_at	3.92152	3.85383	3.95115	3.58912	3.75296	3.66356	730291	ZNF735	zinc finger protein 735	0006351 // transcription, DNA-templated // inferred from electronic annotation /// 0006355 // regulation of transcription, DNA-templated // not recorded	0005622 // intracellular // inferred from electronic annotation /// 0005634 // nucleus // not recorded	0000978 // RNA polymerase II core promoter proximal region sequence-specific DNA binding // not recorded /// 0003676 // nucleic acid binding // inferred from electronic annotation /// 0003677 // DNA binding // inferred from electronic annotation /// 0046872 // metal ion binding // inferred from electronic annotation	---	chr7:63667580-63680668 (+) // 100.0 // q11.21
11715331_x_at	9.73462	9.76527	9.64464	9.89563	9.83025	9.81451	79980	DSN1	DSN1 homolog, MIS12 kinetochore complex component	0000278 // mitotic cell cycle // traceable author statement /// 0007049 // cell cycle // inferred from electronic annotation /// 0007059 // chromosome segregation // inferred from electronic annotation /// 0007067 // mitotic nuclear division // inferred from electronic annotation /// 0007264 // small GTPase mediated signal transduction // traceable author statement /// 0051301 // cell division //…	0000444 // MIS12/MIND type complex // inferred from direct assay /// 0000775 // chromosome, centromeric region // inferred from electronic annotation /// 0000776 // kinetochore // inferred from electronic annotation /// 0000777 // condensed chromosome kinetochore // inferred from electronic annotation /// 0005634 // nucleus // inferred from direct assay /// 0005694 // chromosome // inferred from …	0005515 // protein binding // inferred from physical interaction	---	chr20:35380193-35402154 (-) // 69.71 // q11.23
11715332_at	4.84013	4.81505	5.02283	5.04154	5.05684	4.9209	158046	NXNL2	nucleoredoxin-like 2	0007600 // sensory perception // inferred from electronic annotation /// 0007601 // visual perception // inferred from electronic annotation /// 0007608 // sensory perception of smell // inferred from electronic annotation /// 0045494 // photoreceptor cell maintenance // inferred from electronic annotation	---	---	---	chr9:91150015-91159462 (+) // 100.0 // q22.1
11715333_s_at	5.02515	4.98943	5.13603	5.29039	5.52434	5.36201	158046	NXNL2	nucleoredoxin-like 2	0007600 // sensory perception // inferred from electronic annotation /// 0007601 // visual perception // inferred from electronic annotation /// 0007608 // sensory perception of smell // inferred from electronic annotation /// 0045494 // photoreceptor cell maintenance // inferred from electronic annotation	---	---	---	chr9:91150015-91159462 (+) // 100.0 // q22.1
11715334_s_at	3.50141	3.57233	3.57522	3.7531	3.44155	3.74178	158046	NXNL2	nucleoredoxin-like 2	0007600 // sensory perception // inferred from electronic annotation /// 0007601 // visual perception // inferred from electronic annotation /// 0007608 // sensory perception of smell // inferred from electronic annotation /// 0045494 // photoreceptor cell maintenance // inferred from electronic annotation	---	---	---	chr9:91150015-91190621 (+) // 51.9 // q22.1
11715335_at	3.10675	3.0838	3.34177	3.39981	3.10675	2.99407	128366	OR6P1	olfactory receptor, family 6, subfamily P, member 1	0007165 // signal transduction // inferred from electronic annotation /// 0007186 // G-protein coupled receptor signaling pathway // not recorded /// 0007608 // sensory perception of smell // not recorded /// 0050896 // response to stimulus // inferred from electronic annotation /// 0050911 // detection of chemical stimulus involved in sensory perception of smell // not recorded /// 0050911 // de…	0005886 // plasma membrane // traceable author statement /// 0005887 // integral component of plasma membrane // not recorded /// 0016020 // membrane // inferred from electronic annotation /// 0016021 // integral component of membrane // inferred from electronic annotation	0004871 // signal transducer activity // inferred from electronic annotation /// 0004930 // G-protein coupled receptor activity // not recorded /// 0004984 // olfactory receptor activity // not recorded /// 0005549 // odorant binding // not recorded	---	chr1:158532440-158533394 (-) // 100.0 // q23.1
11715336_x_at	5.12043	5.23332	5.12899	5.16647	5.12899	5.09152	100131390	SP9	Sp9 transcription factor	0006351 // transcription, DNA-templated // inferred from electronic annotation /// 0006355 // regulation of transcription, DNA-templated // inferred from electronic annotation /// 0030326 // embryonic limb morphogenesis // inferred from electronic annotation	0005634 // nucleus // inferred from electronic annotation	0003676 // nucleic acid binding // inferred from electronic annotation /// 0003677 // DNA binding // inferred from electronic annotation /// 0046872 // metal ion binding // inferred from electronic annotation	---	chr2:175200833-175202268 (+) // 91.07 // q31.1
11715337_s_at	5.55145	5.52651	5.73276	5.59326	5.78504	5.66361	2688 /// 2689	GH1 /// GH2	growth hormone 1 /// growth hormone 2	0002092 // positive regulation of receptor internalization // inferred from direct assay /// 0007259 // JAK-STAT cascade // inferred from direct assay /// 0010535 // positive regulation of activation of JAK2 kinase activity // inferred from direct assay /// 0014068 // positive regulation of phosphatidylinositol 3-kinase signaling // inferred from direct assay /// 0015758 // glucose transport // i…	0005576 // extracellular region // traceable author statement /// 0005615 // extracellular space // inferred from direct assay /// 0005622 // intracellular // inferred from direct assay /// 0005622 // intracellular // traceable author statement	0005131 // growth hormone receptor binding // inferred from direct assay /// 0005131 // growth hormone receptor binding // inferred from physical interaction /// 0005148 // prolactin receptor binding // inferred from direct assay /// 0005148 // prolactin receptor binding // inferred from physical interaction /// 0005179 // hormone activity // inferred from electronic annotation /// 0005515 // pro…	---	chr17:61994562-61996198 (-) // 100.0 // q23.3 /// chr17:61957574-61959223 (-) // 96.46 // q23.3
11715338_s_at	4.22032	4.06253	4.28335	4.27244	4.30284	4.27127	340578	DCAF12L2	DDB1 and CUL4 associated factor 12-like 2	---	---	0005515 // protein binding // inferred from electronic annotation	---	chrX:125298513-125299934 (-) // 99.44 // q25
11715339_at	2.75166	2.79211	2.94293	2.55237	2.70223	2.62649	7273	TTN	titin	0002576 // platelet degranulation // traceable author statement /// 0003300 // cardiac muscle hypertrophy // inferred from mutant phenotype /// 0006468 // protein phosphorylation // inferred from electronic annotation /// 0006936 // muscle contraction // non-traceable author statement /// 0006936 // muscle contraction // traceable author statement /// 0006941 // striated muscle contraction // tra…	0000794 // condensed nuclear chromosome // inferred from direct assay /// 0005576 // extracellular region // traceable author statement /// 0005634 // nucleus // inferred from electronic annotation /// 0005737 // cytoplasm // inferred from electronic annotation /// 0005829 // cytosol // traceable author statement /// 0005859 // muscle myosin complex // not recorded /// 0005865 // striated muscle …	0000166 // nucleotide binding // inferred from electronic annotation /// 0002020 // protease binding // inferred from physical interaction /// 0004672 // protein kinase activity // inferred from electronic annotation /// 0004674 // protein serine/threonine kinase activity // inferred from direct assay /// 0004713 // protein tyrosine kinase activity // inferred from direct assay /// 0005509 // cal…	---	chr2:179610044-179672150 (-) // 99.85 // q31.2
11715340_s_at	2.60111	2.27662	2.32609	2.24349	2.52457	2.34456	255313 /// 643311 /// 653282 /// 728036 /// 728042 /// 728049 /// 728062 /// 728072 /// 728075 /// 728082 /// 728090 /// 728096 /// 100507170	CT47A11 /// CT47B1 /// CT47A7 /// CT47A10 /// CT47A9 /// CT47A8 /// CT47A6 /// CT47A5 /// CT47A4 /// CT47A3 /// CT47A2 /// CT47A1 /// CT47A12	cancer/testis antigen family 47, member A11 /// cancer/testis antigen family 47, member B1 /// cancer/testis antigen family 47, member A7 /// cancer/testis antigen family 47, member A10 /// cancer/testis antigen family 47, member A9 /// cancer/testis antigen family 47, member A8 /// cancer/testis antigen family 47, member A6 /// cancer/testis antigen family 47, member A5 /// cancer/testis antigen…	---	---	---	---	chrX:120006450-120009779 (-) // 93.91 // q24
11715341_at	2.57146	2.71162	2.90137	2.78021	2.663	2.35394	80133	MROH9	maestro heat-like repeat family member 9	---	---	0005488 // binding // inferred from electronic annotation	---	chr1:170904611-171033906 (+) // 96.24 // q24.3
11715342_at	4.31366	4.24519	4.46358	3.32096	3.59672	3.94576	25798	BRI3	brain protein I3	---	0016020 // membrane // inferred from electronic annotation /// 0016021 // integral component of membrane // inferred from electronic annotation	0042802 // identical protein binding // inferred from direct assay	---	chr7:97910978-97922275 (+) // 83.55 // q21.3
11715343_at	7.03661	7.03314	7.00998	7.90798	8.04563	8.05311	94025	MUC16	mucin 16, cell surface associated	0006493 // protein O-linked glycosylation // traceable author statement /// 0007155 // cell adhesion // non-traceable author statement /// 0016266 // O-glycan processing // traceable author statement /// 0043687 // post-translational protein modification // traceable author statement /// 0044267 // cellular protein metabolic process // traceable author statement	0005576 // extracellular region // inferred from electronic annotation /// 0005615 // extracellular space // inferred from electronic annotation /// 0005796 // Golgi lumen // traceable author statement /// 0005886 // plasma membrane // inferred from electronic annotation /// 0009897 // external side of plasma membrane // inferred from electronic annotation /// 0016020 // membrane // inferred from…	0005515 // protein binding // inferred from physical interaction	---	chr19:8959519-9092018 (-) // 74.78 // p13.2
11715344_at	11.2174	11.244	11.2787	11.2986	11.3557	11.3869	2950	GSTP1	glutathione S-transferase pi 1	0000302 // response to reactive oxygen species // inferred from sequence or structural similarity /// 0000302 // response to reactive oxygen species // traceable author statement /// 0002674 // negative regulation of acute inflammatory response // non-traceable author statement /// 0006469 // negative regulation of protein kinase activity // inferred from direct assay /// 0006749 // glutathione m…	0005615 // extracellular space // inferred from direct assay /// 0005622 // intracellular // inferred from direct assay /// 0005634 // nucleus // inferred from electronic annotation /// 0005737 // cytoplasm // inferred from direct assay /// 0005737 // cytoplasm // traceable author statement /// 0005739 // mitochondrion // inferred from direct assay /// 0005829 // cytosol // traceable author state…	0004364 // glutathione transferase activity // inferred from direct assay /// 0005515 // protein binding // inferred from physical interaction /// 0008432 // JUN kinase binding // inferred from sequence or structural similarity /// 0016740 // transferase activity // inferred from electronic annotation /// 0019207 // kinase regulator activity // inferred from sequence or structural similarity /// …	Circadian_Exercise // GenMAPP /// PWY-4061 // HumanCyc	chr11:67351065-67354123 (+) // 97.06 // q13.2
11715345_s_at	4.52872	4.47626	4.21996	4.46016	4.5307	4.46881	170689	ADAMTS15	ADAM metallopeptidase with thrombospondin type 1 motif 15	0006508 // proteolysis // inferred from electronic annotation	0005576 // extracellular region // inferred from electronic annotation /// 0005578 // proteinaceous extracellular matrix // inferred from electronic annotation /// 0031012 // extracellular matrix // inferred from electronic annotation	0004222 // metalloendopeptidase activity // inferred from electronic annotation /// 0008233 // peptidase activity // inferred from electronic annotation /// 0008237 // metallopeptidase activity // inferred from electronic annotation /// 0008270 // zinc ion binding // inferred from electronic annotation /// 0016787 // hydrolase activity // inferred from electronic annotation /// 0046872 // metal i…	---	chr11:130318868-130343716 (+) // 100.0 // q24.3
11715346_at	4.36866	4.3409	4.67641	4.44929	4.45115	4.331	10148	EBI3	Epstein-Barr virus induced 3	0006959 // humoral immune response // traceable author statement /// 0019221 // cytokine-mediated signaling pathway // inferred from electronic annotation /// 0019221 // cytokine-mediated signaling pathway // inferred from physical interaction /// 0042088 // T-helper 1 type immune response // traceable author statement /// 0042098 // T cell proliferation // inferred from electronic annotation ///…	0005576 // extracellular region // inferred from electronic annotation /// 0005615 // extracellular space // inferred from electronic annotation /// 0005886 // plasma membrane // traceable author statement /// 0016020 // membrane // inferred from electronic annotation	0004896 // cytokine receptor activity // inferred from physical interaction /// 0005125 // cytokine activity // inferred from electronic annotation /// 0005515 // protein binding // inferred from physical interaction /// 0045523 // interleukin-27 receptor binding // inferred from electronic annotation	---	chr19:4229539-4237522 (+) // 74.59 // p13.3
11715347_s_at	2.67264	2.50558	2.87851	2.89514	2.75194	2.64223	3043	HBB	hemoglobin subunit beta	0006810 // transport // inferred from electronic annotation /// 0006898 // receptor-mediated endocytosis // traceable author statement /// 0007596 // blood coagulation // traceable author statement /// 0008217 // regulation of blood pressure // inferred from electronic annotation /// 0010942 // positive regulation of cell death // inferred from direct assay /// 0015671 // oxygen transport // non-…	0005576 // extracellular region // traceable author statement /// 0005829 // cytosol // traceable author statement /// 0005833 // hemoglobin complex // inferred from direct assay /// 0005833 // hemoglobin complex // non-traceable author statement /// 0005833 // hemoglobin complex // traceable author statement /// 0031838 // haptoglobin-hemoglobin complex // inferred from direct assay /// 0070062 …	0004601 // peroxidase activity // inferred from direct assay /// 0005344 // oxygen transporter activity // non-traceable author statement /// 0005506 // iron ion binding // inferred from electronic annotation /// 0005515 // protein binding // inferred from physical interaction /// 0019825 // oxygen binding // inferred from direct assay /// 0020037 // heme binding // inferred from electronic annot…	---	chr11:5246694-5248427 (-) // 79.06 // p15.4
11715348_x_at	6.46872	6.3579	6.60878	6.67456	6.5062	6.59766	3043	HBB	hemoglobin subunit beta	0006810 // transport // inferred from electronic annotation /// 0006898 // receptor-mediated endocytosis // traceable author statement /// 0007596 // blood coagulation // traceable author statement /// 0008217 // regulation of blood pressure // inferred from electronic annotation /// 0010942 // positive regulation of cell death // inferred from direct assay /// 0015671 // oxygen transport // non-…	0005576 // extracellular region // traceable author statement /// 0005829 // cytosol // traceable author statement /// 0005833 // hemoglobin complex // inferred from direct assay /// 0005833 // hemoglobin complex // non-traceable author statement /// 0005833 // hemoglobin complex // traceable author statement /// 0031838 // haptoglobin-hemoglobin complex // inferred from direct assay /// 0070062 …	0004601 // peroxidase activity // inferred from direct assay /// 0005344 // oxygen transporter activity // non-traceable author statement /// 0005506 // iron ion binding // inferred from electronic annotation /// 0005515 // protein binding // inferred from physical interaction /// 0019825 // oxygen binding // inferred from direct assay /// 0020037 // heme binding // inferred from electronic annot…	---	chr11:5246694-5248427 (-) // 79.06 // p15.4
11715349_a_at	12.6373	12.6676	12.5954	12.8337	12.8024	12.8137	1350	COX7C	cytochrome c oxidase subunit VIIc	0006091 // generation of precursor metabolites and energy // traceable author statement /// 0006367 // transcription initiation from RNA polymerase II promoter // traceable author statement /// 0010467 // gene expression // traceable author statement /// 0022904 // respiratory electron transport chain // traceable author statement /// 0044237 // cellular metabolic process // traceable author stat…	0005739 // mitochondrion // inferred from direct assay /// 0005743 // mitochondrial inner membrane // traceable author statement /// 0016020 // membrane // inferred from electronic annotation /// 0016021 // integral component of membrane // inferred from electronic annotation	0004129 // cytochrome-c oxidase activity // inferred from electronic annotation	Electron_Transport_Chain // GenMAPP	chr5:85913757-85916779 (+) // 39.48 // q14.3
11715350_a_at	6.41743	6.34477	6.42811	5.92302	6.00217	6.11271	1277	COL1A1	collagen, type I, alpha 1	0001501 // skeletal system development // inferred from mutant phenotype /// 0001503 // ossification // inferred from electronic annotation /// 0001568 // blood vessel development // inferred from mutant phenotype /// 0001649 // osteoblast differentiation // inferred from electronic annotation /// 0001957 // intramembranous ossification // inferred from electronic annotation /// 0001958 // endoch…	0005576 // extracellular region // traceable author statement /// 0005578 // proteinaceous extracellular matrix // inferred from electronic annotation /// 0005581 // collagen trimer // inferred from electronic annotation /// 0005584 // collagen type I trimer // inferred from mutant phenotype /// 0005615 // extracellular space // inferred from direct assay /// 0005737 // cytoplasm // inferred from…	0005201 // extracellular matrix structural constituent // inferred from electronic annotation /// 0005515 // protein binding // inferred from physical interaction /// 0042802 // identical protein binding // inferred from direct assay /// 0046872 // metal ion binding // inferred from electronic annotation /// 0048407 // platelet-derived growth factor binding // inferred from direct assay	Inflammatory_Response_Pathway // GenMAPP	chr17:48260649-48279005 (-) // 87.66 // q21.33
11715351_at	5.90151	5.8603	6.02111	5.44416	5.55285	5.46304	1277	COL1A1	collagen, type I, alpha 1	0001501 // skeletal system development // inferred from mutant phenotype /// 0001503 // ossification // inferred from electronic annotation /// 0001568 // blood vessel development // inferred from mutant phenotype /// 0001649 // osteoblast differentiation // inferred from electronic annotation /// 0001957 // intramembranous ossification // inferred from electronic annotation /// 0001958 // endoch…	0005576 // extracellular region // traceable author statement /// 0005578 // proteinaceous extracellular matrix // inferred from electronic annotation /// 0005581 // collagen trimer // inferred from electronic annotation /// 0005584 // collagen type I trimer // inferred from mutant phenotype /// 0005615 // extracellular space // inferred from direct assay /// 0005737 // cytoplasm // inferred from…	0005201 // extracellular matrix structural constituent // inferred from electronic annotation /// 0005515 // protein binding // inferred from physical interaction /// 0042802 // identical protein binding // inferred from direct assay /// 0046872 // metal ion binding // inferred from electronic annotation /// 0048407 // platelet-derived growth factor binding // inferred from direct assay	Inflammatory_Response_Pathway // GenMAPP	chr17:48260649-48279005 (-) // 87.66 // q21.33
11715352_x_at	5.37379	5.42402	5.41449	4.9008	4.74511	4.8842	1277	COL1A1	collagen, type I, alpha 1	0001501 // skeletal system development // inferred from mutant phenotype /// 0001503 // ossification // inferred from electronic annotation /// 0001568 // blood vessel development // inferred from mutant phenotype /// 0001649 // osteoblast differentiation // inferred from electronic annotation /// 0001957 // intramembranous ossification // inferred from electronic annotation /// 0001958 // endoch…	0005576 // extracellular region // traceable author statement /// 0005578 // proteinaceous extracellular matrix // inferred from electronic annotation /// 0005581 // collagen trimer // inferred from electronic annotation /// 0005584 // collagen type I trimer // inferred from mutant phenotype /// 0005615 // extracellular space // inferred from direct assay /// 0005737 // cytoplasm // inferred from…	0005201 // extracellular matrix structural constituent // inferred from electronic annotation /// 0005515 // protein binding // inferred from physical interaction /// 0042802 // identical protein binding // inferred from direct assay /// 0046872 // metal ion binding // inferred from electronic annotation /// 0048407 // platelet-derived growth factor binding // inferred from direct assay	Inflammatory_Response_Pathway // GenMAPP	chr17:48260649-48279005 (-) // 87.66 // q21.33
11715353_s_at	2.51386	2.68035	2.61564	2.57256	2.65828	2.73299	1278	COL1A2	collagen, type I, alpha 2	0001501 // skeletal system development // inferred from mutant phenotype /// 0001568 // blood vessel development // inferred from mutant phenotype /// 0006898 // receptor-mediated endocytosis // traceable author statement /// 0007179 // transforming growth factor beta receptor signaling pathway // inferred from direct assay /// 0007266 // Rho protein signal transduction // inferred from direct as…	0005576 // extracellular region // traceable author statement /// 0005578 // proteinaceous extracellular matrix // inferred from electronic annotation /// 0005581 // collagen trimer // inferred from electronic annotation /// 0005584 // collagen type I trimer // inferred from direct assay /// 0005584 // collagen type I trimer // inferred from mutant phenotype /// 0005584 // collagen type I trimer …	0005201 // extracellular matrix structural constituent // non-traceable author statement /// 0005515 // protein binding // inferred from physical interaction /// 0030674 // protein binding, bridging // inferred from mutant phenotype /// 0042802 // identical protein binding // inferred from direct assay /// 0046332 // SMAD binding // inferred from electronic annotation /// 0046872 // metal ion bin…	---	chr7:94023872-94060539 (+) // 98.1 // q21.3
11715354_a_at	2.36447	2.27662	2.27662	2.25107	2.2255	2.23217	1278	COL1A2	collagen, type I, alpha 2	0001501 // skeletal system development // inferred from mutant phenotype /// 0001568 // blood vessel development // inferred from mutant phenotype /// 0006898 // receptor-mediated endocytosis // traceable author statement /// 0007179 // transforming growth factor beta receptor signaling pathway // inferred from direct assay /// 0007266 // Rho protein signal transduction // inferred from direct as…	0005576 // extracellular region // traceable author statement /// 0005578 // proteinaceous extracellular matrix // inferred from electronic annotation /// 0005581 // collagen trimer // inferred from electronic annotation /// 0005584 // collagen type I trimer // inferred from direct assay /// 0005584 // collagen type I trimer // inferred from mutant phenotype /// 0005584 // collagen type I trimer …	0005201 // extracellular matrix structural constituent // non-traceable author statement /// 0005515 // protein binding // inferred from physical interaction /// 0030674 // protein binding, bridging // inferred from mutant phenotype /// 0042802 // identical protein binding // inferred from direct assay /// 0046332 // SMAD binding // inferred from electronic annotation /// 0046872 // metal ion bin…	---	chr7:94023872-94060539 (+) // 98.1 // q21.3
11715355_at	3.08946	3.30263	3.36821	3.20424	3.27412	3.39174	1278	COL1A2	collagen, type I, alpha 2	0001501 // skeletal system development // inferred from mutant phenotype /// 0001568 // blood vessel development // inferred from mutant phenotype /// 0006898 // receptor-mediated endocytosis // traceable author statement /// 0007179 // transforming growth factor beta receptor signaling pathway // inferred from direct assay /// 0007266 // Rho protein signal transduction // inferred from direct as…	0005576 // extracellular region // traceable author statement /// 0005578 // proteinaceous extracellular matrix // inferred from electronic annotation /// 0005581 // collagen trimer // inferred from electronic annotation /// 0005584 // collagen type I trimer // inferred from direct assay /// 0005584 // collagen type I trimer // inferred from mutant phenotype /// 0005584 // collagen type I trimer …	0005201 // extracellular matrix structural constituent // non-traceable author statement /// 0005515 // protein binding // inferred from physical interaction /// 0030674 // protein binding, bridging // inferred from mutant phenotype /// 0042802 // identical protein binding // inferred from direct assay /// 0046332 // SMAD binding // inferred from electronic annotation /// 0046872 // metal ion bin…	---	chr7:94023872-94060539 (+) // 98.1 // q21.3
11715356_x_at	2.70357	2.9068	2.61171	2.68234	2.83305	2.87083	1278	COL1A2	collagen, type I, alpha 2	0001501 // skeletal system development // inferred from mutant phenotype /// 0001568 // blood vessel development // inferred from mutant phenotype /// 0006898 // receptor-mediated endocytosis // traceable author statement /// 0007179 // transforming growth factor beta receptor signaling pathway // inferred from direct assay /// 0007266 // Rho protein signal transduction // inferred from direct as…	0005576 // extracellular region // traceable author statement /// 0005578 // proteinaceous extracellular matrix // inferred from electronic annotation /// 0005581 // collagen trimer // inferred from electronic annotation /// 0005584 // collagen type I trimer // inferred from direct assay /// 0005584 // collagen type I trimer // inferred from mutant phenotype /// 0005584 // collagen type I trimer …	0005201 // extracellular matrix structural constituent // non-traceable author statement /// 0005515 // protein binding // inferred from physical interaction /// 0030674 // protein binding, bridging // inferred from mutant phenotype /// 0042802 // identical protein binding // inferred from direct assay /// 0046332 // SMAD binding // inferred from electronic annotation /// 0046872 // metal ion bin…	---	chr7:94023872-94060539 (+) // 98.1 // q21.3
11715357_s_at	13.3246	13.3242	13.3505	13.3508	13.3825	13.3739	6227	RPS21	ribosomal protein S21	0000184 // nuclear-transcribed mRNA catabolic process, nonsense-mediated decay // traceable author statement /// 0000447 // endonucleolytic cleavage in ITS1 to separate SSU-rRNA from 5.8S rRNA and LSU-rRNA from tricistronic rRNA transcript (SSU-rRNA, 5.8S rRNA, LSU-rRNA) // not recorded /// 0000461 // endonucleolytic cleavage to generate mature 3'-end of SSU-rRNA from (SSU-rRNA, 5.8S rRNA, LSU-rR…	0005622 // intracellular // inferred from electronic annotation /// 0005737 // cytoplasm // inferred from direct assay /// 0005829 // cytosol // traceable author statement /// 0005840 // ribosome // inferred from electronic annotation /// 0015935 // small ribosomal subunit // inferred from direct assay /// 0022627 // cytosolic small ribosomal subunit // inferred from direct assay /// 0022627 // c…	0003735 // structural constituent of ribosome // not recorded /// 0005515 // protein binding // inferred from physical interaction /// 0044822 // poly(A) RNA binding // inferred from direct assay /// 0047485 // protein N-terminus binding // inferred from physical interaction	Ribosomal_Proteins // GenMAPP	chr20:60962196-60963421 (+) // 31.78 // q13.33
11715358_x_at	8.5266	8.52958	8.58977	8.42908	8.51447	8.63229	1471	CST3	cystatin C	0001654 // eye development // inferred from electronic annotation /// 0001666 // response to hypoxia // inferred from electronic annotation /// 0001775 // cell activation // inferred from electronic annotation /// 0006915 // apoptotic process // inferred from electronic annotation /// 0006952 // defense response // inferred from direct assay /// 0006979 // response to oxidative stress // inferred…	0005576 // extracellular region // inferred from mutant phenotype /// 0005576 // extracellular region // traceable author statement /// 0005604 // basement membrane // inferred from electronic annotation /// 0005615 // extracellular space // inferred from direct assay /// 0005737 // cytoplasm // inferred from electronic annotation /// 0005764 // lysosome // inferred from electronic annotation ///…	0001540 // beta-amyloid binding // inferred from physical interaction /// 0002020 // protease binding // inferred from physical interaction /// 0004866 // endopeptidase inhibitor activity // inferred from direct assay /// 0004869 // cysteine-type endopeptidase inhibitor activity // inferred from direct assay /// 0005515 // protein binding // inferred from physical interaction /// 0030414 // pepti…	---	chr20:23614293-23618675 (-) // 74.48 // p11.21
11715359_a_at	10.7242	10.6863	10.7255	10.1678	10.3302	10.3658	7076	TIMP1	TIMP metallopeptidase inhibitor 1	0001775 // cell activation // inferred from electronic annotation /// 0002576 // platelet degranulation // traceable author statement /// 0007568 // aging // inferred from electronic annotation /// 0007596 // blood coagulation // traceable author statement /// 0008284 // positive regulation of cell proliferation // inferred from direct assay /// 0009725 // response to hormone // not recorded /// …	0005576 // extracellular region // non-traceable author statement /// 0005576 // extracellular region // traceable author statement /// 0005578 // proteinaceous extracellular matrix // not recorded /// 0005581 // collagen trimer // inferred from electronic annotation /// 0005604 // basement membrane // inferred from electronic annotation /// 0005615 // extracellular space // inferred from direct …	0002020 // protease binding // not recorded /// 0004857 // enzyme inhibitor activity // inferred from electronic annotation /// 0005125 // cytokine activity // inferred from direct assay /// 0005515 // protein binding // inferred from physical interaction /// 0008083 // growth factor activity // inferred from electronic annotation /// 0008191 // metalloendopeptidase inhibitor activity // inferred…	MAPK_Cascade // GenMAPP /// Matrix_Metalloproteinases // GenMAPP	chrX:47441642-47446188 (+) // 61.27 // p11.23
11715360_x_at	11.0127	10.9595	11.0212	10.49	10.6366	10.6597	7076	TIMP1	TIMP metallopeptidase inhibitor 1	0001775 // cell activation // inferred from electronic annotation /// 0002576 // platelet degranulation // traceable author statement /// 0007568 // aging // inferred from electronic annotation /// 0007596 // blood coagulation // traceable author statement /// 0008284 // positive regulation of cell proliferation // inferred from direct assay /// 0009725 // response to hormone // not recorded /// …	0005576 // extracellular region // non-traceable author statement /// 0005576 // extracellular region // traceable author statement /// 0005578 // proteinaceous extracellular matrix // not recorded /// 0005581 // collagen trimer // inferred from electronic annotation /// 0005604 // basement membrane // inferred from electronic annotation /// 0005615 // extracellular space // inferred from direct …	0002020 // protease binding // not recorded /// 0004857 // enzyme inhibitor activity // inferred from electronic annotation /// 0005125 // cytokine activity // inferred from direct assay /// 0005515 // protein binding // inferred from physical interaction /// 0008083 // growth factor activity // inferred from electronic annotation /// 0008191 // metalloendopeptidase inhibitor activity // inferred…	MAPK_Cascade // GenMAPP /// Matrix_Metalloproteinases // GenMAPP	chrX:47441642-47446188 (+) // 61.27 // p11.23
11715361_a_at	10.5585	10.6656	10.532	10.3051	10.1467	10.139	8992	ATP6V0E1	ATPase, H+ transporting, lysosomal 9kDa, V0 subunit e1	0006810 // transport // inferred from electronic annotation /// 0006811 // ion transport // inferred from electronic annotation /// 0006879 // cellular iron ion homeostasis // traceable author statement /// 0007035 // vacuolar acidification // inferred from sequence or structural similarity /// 0008152 // metabolic process // inferred from electronic annotation /// 0008286 // insulin receptor sig…	0005773 // vacuole // inferred from sequence or structural similarity /// 0010008 // endosome membrane // traceable author statement /// 0016020 // membrane // traceable author statement /// 0016021 // integral component of membrane // inferred from electronic annotation /// 0030670 // phagocytic vesicle membrane // traceable author statement /// 0033179 // proton-transporting V-type ATPase, V0 d…	0005215 // transporter activity // non-traceable author statement /// 0015078 // hydrogen ion transmembrane transporter activity // inferred from electronic annotation /// 0016787 // hydrolase activity // inferred from electronic annotation /// 0042625 // ATPase activity, coupled to transmembrane movement of ions // inferred from sequence or structural similarity /// 0046961 // proton-transportin…	---	chr5:172410759-172462077 (+) // 89.62 // q35.1
11715362_at	10.3912	10.4234	10.3489	9.99827	9.92164	9.95624	8992	ATP6V0E1	ATPase, H+ transporting, lysosomal 9kDa, V0 subunit e1	0006810 // transport // inferred from electronic annotation /// 0006811 // ion transport // inferred from electronic annotation /// 0006879 // cellular iron ion homeostasis // traceable author statement /// 0007035 // vacuolar acidification // inferred from sequence or structural similarity /// 0008152 // metabolic process // inferred from electronic annotation /// 0008286 // insulin receptor sig…	0005773 // vacuole // inferred from sequence or structural similarity /// 0010008 // endosome membrane // traceable author statement /// 0016020 // membrane // traceable author statement /// 0016021 // integral component of membrane // inferred from electronic annotation /// 0030670 // phagocytic vesicle membrane // traceable author statement /// 0033179 // proton-transporting V-type ATPase, V0 d…	0005215 // transporter activity // non-traceable author statement /// 0015078 // hydrogen ion transmembrane transporter activity // inferred from electronic annotation /// 0016787 // hydrolase activity // inferred from electronic annotation /// 0042625 // ATPase activity, coupled to transmembrane movement of ions // inferred from sequence or structural similarity /// 0046961 // proton-transportin…	---	chr5:172410759-172462077 (+) // 89.62 // q35.1
11715363_a_at	11.3163	11.3106	11.3565	11.2968	11.3293	11.3873	2	A2M	alpha-2-macroglobulin	0000122 // negative regulation of transcription from RNA polymerase II promoter // inferred from direct assay /// 0000122 // negative regulation of transcription from RNA polymerase II promoter // inferred from mutant phenotype /// 0000122 // negative regulation of transcription from RNA polymerase II promoter // traceable author statement /// 0000278 // mitotic cell cycle // traceable author sta…	0000118 // histone deacetylase complex // traceable author statement /// 0000785 // chromatin // inferred from direct assay /// 0000790 // nuclear chromatin // inferred from direct assay /// 0005576 // extracellular region // non-traceable author statement /// 0005576 // extracellular region // traceable author statement /// 0005615 // extracellular space // inferred from electronic annotation //…	0000976 // transcription regulatory region sequence-specific DNA binding // inferred from sequence or structural similarity /// 0000978 // RNA polymerase II core promoter proximal region sequence-specific DNA binding // inferred from direct assay /// 0000980 // RNA polymerase II distal enhancer sequence-specific DNA binding // inferred from direct assay /// 0001047 // core promoter binding // inf…	Cell_cycle_KEGG // GenMAPP	chr12:9220191-9268793 (-) // 96.48 // p13.31
11715364_a_at	6.31648	6.23765	6.20195	6.10217	6.34599	6.28187	25803	SPDEF	SAM pointed domain containing ETS transcription factor	0000122 // negative regulation of transcription from RNA polymerase II promoter // inferred from direct assay /// 0006351 // transcription, DNA-templated // inferred from electronic annotation /// 0006355 // regulation of transcription, DNA-templated // inferred from electronic annotation /// 0006366 // transcription from RNA polymerase II promoter // --- /// 0007275 // multicellular organismal d…	0005634 // nucleus // inferred from electronic annotation	0000981 // RNA polymerase II transcription factor activity, sequence-specific DNA binding // not recorded /// 0003677 // DNA binding // inferred from electronic annotation /// 0003700 // transcription factor activity, sequence-specific DNA binding // inferred from electronic annotation /// 0043565 // sequence-specific DNA binding // inferred from electronic annotation	---	chr6:34505578-34524110 (-) // 97.7 // p21.31
11715365_x_at	4.43046	4.70369	4.64557	4.7769	4.70104	4.62487	25803	SPDEF	SAM pointed domain containing ETS transcription factor	0000122 // negative regulation of transcription from RNA polymerase II promoter // inferred from direct assay /// 0006351 // transcription, DNA-templated // inferred from electronic annotation /// 0006355 // regulation of transcription, DNA-templated // inferred from electronic annotation /// 0006366 // transcription from RNA polymerase II promoter // --- /// 0007275 // multicellular organismal d…	0005634 // nucleus // inferred from electronic annotation	0000981 // RNA polymerase II transcription factor activity, sequence-specific DNA binding // not recorded /// 0003677 // DNA binding // inferred from electronic annotation /// 0003700 // transcription factor activity, sequence-specific DNA binding // inferred from electronic annotation /// 0043565 // sequence-specific DNA binding // inferred from electronic annotation	---	chr6:34505578-34524110 (-) // 97.7 // p21.31
11715366_a_at	8.07838	8.04044	8.16616	8.80886	8.72939	8.78828	4735	SEPT2	septin 2	0002036 // regulation of L-glutamate transport // inferred from electronic annotation /// 0007049 // cell cycle // inferred from electronic annotation /// 0007067 // mitotic nuclear division // inferred from electronic annotation /// 0007224 // smoothened signaling pathway // inferred from sequence or structural similarity /// 0031175 // neuron projection development // inferred from electronic a…	0000145 // exocyst // inferred from electronic annotation /// 0000775 // chromosome, centromeric region // inferred from electronic annotation /// 0000776 // kinetochore // inferred from electronic annotation /// 0000777 // condensed chromosome kinetochore // inferred from electronic annotation /// 0005634 // nucleus // inferred from direct assay /// 0005654 // nucleoplasm // inferred from direct…	0000166 // nucleotide binding // inferred from electronic annotation /// 0005515 // protein binding // inferred from physical interaction /// 0005525 // GTP binding // inferred from electronic annotation /// 0030234 // enzyme regulator activity // inferred from electronic annotation /// 0032947 // protein complex scaffold // inferred from electronic annotation	---	chr2:242255560-242293442 (+) // 85.3 // q37.3
11715367_s_at	10.6253	10.6558	10.6765	11.2955	11.3182	11.3105	4735	SEPT2	septin 2	0002036 // regulation of L-glutamate transport // inferred from electronic annotation /// 0007049 // cell cycle // inferred from electronic annotation /// 0007067 // mitotic nuclear division // inferred from electronic annotation /// 0007224 // smoothened signaling pathway // inferred from sequence or structural similarity /// 0031175 // neuron projection development // inferred from electronic a…	0000145 // exocyst // inferred from electronic annotation /// 0000775 // chromosome, centromeric region // inferred from electronic annotation /// 0000776 // kinetochore // inferred from electronic annotation /// 0000777 // condensed chromosome kinetochore // inferred from electronic annotation /// 0005634 // nucleus // inferred from direct assay /// 0005654 // nucleoplasm // inferred from direct…	0000166 // nucleotide binding // inferred from electronic annotation /// 0005515 // protein binding // inferred from physical interaction /// 0005525 // GTP binding // inferred from electronic annotation /// 0030234 // enzyme regulator activity // inferred from electronic annotation /// 0032947 // protein complex scaffold // inferred from electronic annotation	---	chr2:242255560-242293442 (+) // 85.3 // q37.3
11715368_a_at	2.55455	2.5057	2.49951	2.65572	2.46462	2.35935	710	SERPING1	serpin peptidase inhibitor, clade G (C1 inhibitor), member 1	0001869 // negative regulation of complement activation, lectin pathway // inferred from direct assay /// 0002376 // immune system process // inferred from electronic annotation /// 0002576 // platelet degranulation // traceable author statement /// 0006958 // complement activation, classical pathway // inferred from electronic annotation /// 0007568 // aging // inferred from electronic annotatio…	0005576 // extracellular region // non-traceable author statement /// 0005576 // extracellular region // traceable author statement /// 0005615 // extracellular space // inferred from direct assay /// 0031093 // platelet alpha granule lumen // traceable author statement /// 0070062 // extracellular exosome // inferred from direct assay /// 0072562 // blood microparticle // inferred from direct as…	0004867 // serine-type endopeptidase inhibitor activity // inferred from direct assay /// 0005515 // protein binding // inferred from physical interaction /// 0030414 // peptidase inhibitor activity // inferred from electronic annotation	---	chr11:57365157-57382321 (+) // 76.64 // q12.1
11715369_s_at	11.6776	11.6462	11.6868	11.758	11.7944	11.7931	4697	NDUFA4	NDUFA4, mitochondrial complex associated	0006120 // mitochondrial electron transport, NADH to ubiquinone // non-traceable author statement /// 0022904 // respiratory electron transport chain // traceable author statement /// 0044237 // cellular metabolic process // traceable author statement /// 0044281 // small molecule metabolic process // traceable author statement /// 0055114 // oxidation-reduction process // inferred from electroni…	0005739 // mitochondrion // inferred from direct assay /// 0005743 // mitochondrial inner membrane // traceable author statement /// 0005747 // mitochondrial respiratory chain complex I // inferred from direct assay /// 0005747 // mitochondrial respiratory chain complex I // non-traceable author statement /// 0005751 // mitochondrial respiratory chain complex IV // inferred from direct assay /// …	0004129 // cytochrome-c oxidase activity // inferred from mutant phenotype /// 0005515 // protein binding // inferred from physical interaction /// 0008137 // NADH dehydrogenase (ubiquinone) activity // non-traceable author statement /// 0032403 // protein complex binding // inferred from direct assay	Electron_Transport_Chain // GenMAPP /// PWY-5083 // HumanCyc	chr7:10971577-10979804 (-) // 64.93 // p21.3
11715370_s_at	10.6455	10.6313	10.7185	10.6453	10.6777	10.7787	3959	LGALS3BP	lectin, galactoside-binding, soluble, 3 binding protein	0006898 // receptor-mediated endocytosis // inferred from electronic annotation /// 0006898 // receptor-mediated endocytosis // traceable author statement /// 0006968 // cellular defense response // traceable author statement /// 0007155 // cell adhesion // inferred from electronic annotation /// 0007165 // signal transduction // traceable author statement	0005576 // extracellular region // inferred from electronic annotation /// 0005578 // proteinaceous extracellular matrix // inferred from electronic annotation /// 0005615 // extracellular space // inferred from direct assay /// 0016020 // membrane // inferred from electronic annotation /// 0031012 // extracellular matrix // inferred from direct assay /// 0070062 // extracellular exosome // infer…	0005044 // scavenger receptor activity // inferred from electronic annotation /// 0005515 // protein binding // inferred from electronic annotation	---	chr17:76967334-76976191 (-) // 76.83 // q25.3
11715371_a_at	9.68989	9.67077	9.75494	9.23816	9.31832	9.38788	7317	UBA1	ubiquitin-like modifier activating enzyme 1	0006464 // cellular protein modification process // inferred from electronic annotation /// 0006974 // cellular response to DNA damage stimulus // inferred from direct assay /// 0008152 // metabolic process // inferred from electronic annotation /// 0016567 // protein ubiquitination // not recorded /// 0016567 // protein ubiquitination // inferred from electronic annotation /// 0019941 // modific…	0000792 // heterochromatin // inferred from direct assay /// 0005634 // nucleus // inferred from direct assay /// 0005737 // cytoplasm // inferred from direct assay /// 0005739 // mitochondrion // inferred from direct assay /// 0005765 // lysosomal membrane // inferred from direct assay /// 0005829 // cytosol // not recorded /// 0010008 // endosome membrane // inferred from direct assay /// 00300…	0000166 // nucleotide binding // inferred from electronic annotation /// 0004839 // ubiquitin activating enzyme activity // inferred from direct assay /// 0004842 // ubiquitin-protein transferase activity // not recorded /// 0005515 // protein binding // inferred from physical interaction /// 0005524 // ATP binding // inferred from electronic annotation /// 0008641 // small protein activating enz…	Proteasome_Degradation // GenMAPP	chrX:47052901-47074527 (+) // 85.62 // p11.23
11715372_a_at	11.0955	11.076	11.0319	11.3527	11.2111	11.1381	4190	MDH1	malate dehydrogenase 1	0002230 // positive regulation of defense response to virus by host // inferred from mutant phenotype /// 0005975 // carbohydrate metabolic process // traceable author statement /// 0006006 // glucose metabolic process // traceable author statement /// 0006094 // gluconeogenesis // traceable author statement /// 0006099 // tricarboxylic acid cycle // inferred from electronic annotation /// 000610…	0005615 // extracellular space // inferred from direct assay /// 0005737 // cytoplasm // inferred from direct assay /// 0005739 // mitochondrion // inferred from electronic annotation /// 0005813 // centrosome // inferred from direct assay /// 0005829 // cytosol // traceable author statement /// 0043209 // myelin sheath // inferred from electronic annotation /// 0070062 // extracellular exosome /…	0003824 // catalytic activity // inferred from electronic annotation /// 0004470 // malic enzyme activity // traceable author statement /// 0005515 // protein binding // inferred from physical interaction /// 0016491 // oxidoreductase activity // inferred from electronic annotation /// 0016615 // malate dehydrogenase activity // inferred from electronic annotation /// 0016616 // oxidoreductase ac…	ANARESP1-PWY // HumanCyc /// FERMENTATION-PWY // HumanCyc /// GLUCONEO-PWY // HumanCyc /// Glycolysis_and_Gluconeogenesis // GenMAPP /// GLYOXYLATE-BYPASS // HumanCyc /// Krebs-TCA_Cycle // GenMAPP /// MALATE-ASPARTATE-SHUTTLE-PWY // HumanCyc /// P106-PWY // HumanCyc /// P108-PWY // HumanCyc /// PWY-561 // HumanCyc /// PWY-5690 // HumanCyc /// TCA // HumanCyc	chr2:63815785-63834331 (+) // 71.17 // p15
11715373_a_at	8.51081	8.57641	8.51941	8.17464	8.17366	8.30054	10155	TRIM28	tripartite motif containing 28	0000122 // negative regulation of transcription from RNA polymerase II promoter // inferred from electronic annotation /// 0001701 // in utero embryonic development // inferred from electronic annotation /// 0001837 // epithelial to mesenchymal transition // inferred from sequence or structural similarity /// 0006281 // DNA repair // inferred from direct assay /// 0006351 // transcription, DNA-te…	0000785 // chromatin // inferred from electronic annotation /// 0005622 // intracellular // inferred from electronic annotation /// 0005634 // nucleus // inferred from direct assay /// 0005634 // nucleus // inferred from sequence or structural similarity /// 0005654 // nucleoplasm // inferred from direct assay /// 0005654 // nucleoplasm // traceable author statement /// 0005719 // nuclear euchrom…	0001105 // RNA polymerase II transcription coactivator activity // inferred from sequence or structural similarity /// 0003677 // DNA binding // inferred from direct assay /// 0003700 // transcription factor activity, sequence-specific DNA binding // inferred from sequence or structural similarity /// 0003713 // transcription coactivator activity // inferred from electronic annotation /// 0003714…	---	chr19:59055835-59062082 (+) // 66.59 // q13.43
11715374_a_at	7.94237	7.97869	7.89651	7.82794	8.00838	7.89824	811	CALR	calreticulin	0000122 // negative regulation of transcription from RNA polymerase II promoter // inferred from direct assay /// 0002474 // antigen processing and presentation of peptide antigen via MHC class I // traceable author statement /// 0002479 // antigen processing and presentation of exogenous peptide antigen via MHC class I, TAP-dependent // traceable author statement /// 0002502 // peptide antigen a…	0001669 // acrosomal vesicle // inferred from electronic annotation /// 0005576 // extracellular region // traceable author statement /// 0005578 // proteinaceous extracellular matrix // inferred from electronic annotation /// 0005615 // extracellular space // inferred from direct assay /// 0005622 // intracellular // traceable author statement /// 0005634 // nucleus // inferred from direct assay…	0001849 // complement component C1q binding // traceable author statement /// 0001948 // glycoprotein binding // inferred from physical interaction /// 0003677 // DNA binding // non-traceable author statement /// 0003729 // mRNA binding // inferred from direct assay /// 0005178 // integrin binding // inferred from physical interaction /// 0005506 // iron ion binding // inferred from electronic an…	Calcium_regulation_in_cardiac_cells // GenMAPP /// GPCRDB_Class_B_Secretin-like // GenMAPP	chr19:13049422-13055303 (+) // 64.6 // p13.2
11715375_x_at	7.22736	7.12181	7.18211	7.16209	7.1813	7.26401	811	CALR	calreticulin	0000122 // negative regulation of transcription from RNA polymerase II promoter // inferred from direct assay /// 0002474 // antigen processing and presentation of peptide antigen via MHC class I // traceable author statement /// 0002479 // antigen processing and presentation of exogenous peptide antigen via MHC class I, TAP-dependent // traceable author statement /// 0002502 // peptide antigen a…	0001669 // acrosomal vesicle // inferred from electronic annotation /// 0005576 // extracellular region // traceable author statement /// 0005578 // proteinaceous extracellular matrix // inferred from electronic annotation /// 0005615 // extracellular space // inferred from direct assay /// 0005622 // intracellular // traceable author statement /// 0005634 // nucleus // inferred from direct assay…	0001849 // complement component C1q binding // traceable author statement /// 0001948 // glycoprotein binding // inferred from physical interaction /// 0003677 // DNA binding // non-traceable author statement /// 0003729 // mRNA binding // inferred from direct assay /// 0005178 // integrin binding // inferred from physical interaction /// 0005506 // iron ion binding // inferred from electronic an…	Calcium_regulation_in_cardiac_cells // GenMAPP /// GPCRDB_Class_B_Secretin-like // GenMAPP	chr19:13049422-13055303 (+) // 64.6 // p13.2
[truncated: 48,917 more rows]
